# Supplementary material for: Building pathway clusters from Random Forests classification using class votes
Source: BMC Bioinformatics. 2008 Feb 6;9:87. doi: 10.1186/1471-2105-9-87 (PMC2335306; doi:10.1186/1471-2105-9-87)
Supplement: Additional file 2 — Tight Clustering results for 5, 10, 15 and 20 tight clusters. [file 1471-2105-9-87-S2.xls]

## Sheet: wang
UNQID	UNQID	UNQID	UNQID
BC-Acetylation_and_Deacetylation_of_RelA	BC-Acetylation_and_Deacetylation_of_RelA	BC-The_Role_of_Eosinophils_in_the_Chemok	Alanine_and_aspartate_metabolism
BC-Chaperones_modulate_interferon_Signal	BC-The_4_1BB_dependent_immune_response_p	BC-T_Cell_Receptor_and_CD3_Complex_pathw	Glutamate_metabolism
BC-The_4_1BB_dependent_immune_response_p	BC-TNF_Stress_Related_Signaling_pathway	BC-NO2_dependent_IL_12_Pathway_in_NK_cel	Butanoate_metabolism
BC-TNF_Stress_Related_Signaling_pathway	BC-NFkB_activation_by_Nontypeable_Hemoph	BC-HIV_Induced_T_Cell_Apoptosis_pathway	Propanoate_metabolism
BC-NFkB_activation_by_Nontypeable_Hemoph	BC-Toll_Like_Receptor_Pathway_pathway	BC-T_Cytotoxic_Cell_Surface_Molecules_pa	beta_Alanine_metabolism
BC-Toll_Like_Receptor_Pathway_pathway	BC-Signal_transduction_through_IL1R_path	BC-T_Helper_Cell_Surface_Molecules_pathw	NONE
BC-Signal_transduction_through_IL1R_path	NONE	BC-Lck_and_Fyn_tyrosine_kinases_in_initi	NONE
NONE	NONE	BC-IL_17_Signaling_Pathway_pathway	NONE
NONE	NONE	BC-IL12_and_Stat4_Dependent_Signaling_Pa	BC-The_Role_of_Eosinophils_in_the_Chemok
NONE	BC-The_Role_of_Eosinophils_in_the_Chemok	BC-The_Co_Stimulatory_Signal_During_T_ce	BC-T_Cell_Receptor_and_CD3_Complex_pathw
BC-Neuroregulin_receptor_degredation_pro	BC-T_Cell_Receptor_and_CD3_Complex_pathw	BC-CTL_mediated_immune_response_against_	BC-NO2_dependent_IL_12_Pathway_in_NK_cel
BC-The_role_of_FYVE_finger_proteins_in_v	BC-NO2_dependent_IL_12_Pathway_in_NK_cel	NONE	BC-HIV_Induced_T_Cell_Apoptosis_pathway
BC-Sprouty_regulation_of_tyrosine_kinase	BC-HIV_Induced_T_Cell_Apoptosis_pathway	NONE	BC-T_Cytotoxic_Cell_Surface_Molecules_pa
BC-CBL_mediated_ligand_induced_downregul	BC-T_Cytotoxic_Cell_Surface_Molecules_pa	NONE	BC-T_Helper_Cell_Surface_Molecules_pathw
BC-Map_Kinase_Inactivation_of_SMRT_Corep	BC-T_Helper_Cell_Surface_Molecules_pathw	Alanine_and_aspartate_metabolism	BC-Lck_and_Fyn_tyrosine_kinases_in_initi
BC-Role_of_EGF_Receptor_Transactivation_	BC-Lck_and_Fyn_tyrosine_kinases_in_initi	Glutamate_metabolism	BC-IL_17_Signaling_Pathway_pathway
BC-Telomeres_Telomerase_Cellular_Aging_a	BC-IL_17_Signaling_Pathway_pathway	Butanoate_metabolism	BC-IL12_and_Stat4_Dependent_Signaling_Pa
NONE	BC-IL12_and_Stat4_Dependent_Signaling_Pa	Propanoate_metabolism	BC-The_Co_Stimulatory_Signal_During_T_ce
NONE	BC-The_Co_Stimulatory_Signal_During_T_ce	Valine_leucine_and_isoleucine_degradatio	BC-CTL_mediated_immune_response_against_
NONE	NONE	NONE	NONE
BC-Activation_of_cAMP_dependent_protein_	NONE	NONE	NONE
BC-Regulation_of_Spermatogenesis_by_CREM	NONE	NONE	NONE
BC-Phospholipase_C_epsilon_pathway_pathw	BC-Activation_of_cAMP_dependent_protein_	BC-IL_18_Signaling_Pathway_pathway	BC-AKAP95_role_in_mitosis_and_chromosome
BC-Attenuation_of_GPCR_Signaling_pathway	BC-Regulation_of_Spermatogenesis_by_CREM	Type_I_diabetes_mellitus	BC-Sonic_Hedgehog_(SHH)_Receptor_Ptc1_Re
BC-cftr_pathway	BC-Phospholipase_C_epsilon_pathway_pathw	BC-IL_5_Signaling_Pathway_pathway	BC-Protein_Kinase_A_at_the_Centrosome_pa
BC-ChREBP_regulation_by_carbohydrates_an	BC-Attenuation_of_GPCR_Signaling_pathway	BC-Bystander_B_Cell_Activation_pathway	GM-DNA_Replication
BC-How_Progesterone_Initiates_Oocyte_Mem	BC-cftr_pathway	BC-Antigen_Dependent_B_Cell_Activation_p	GM-Embryonic_Stem_Cell
NONE	BC-ChREBP_regulation_by_carbohydrates_an	BC-Th1_Th2_Differentiation_pathway	Cell_cycle
NONE	NONE	NONE	BC-p53_Signaling_Pathway_pathway
NONE	NONE	NONE	BC-Cyclins_and_Cell_Cycle_Regulation_pat
BC-Ion_Channel_and_Phorbal_Esters_Signal	NONE	NONE	BC-Cell_Cycle_G1_S_Check_Point_pathway
BC-Phospholipase_C_d1_in_phospholipid_as	BC-Regulation_of_cell_cycle_progression_	BC-Acetylation_and_Deacetylation_of_RelA	BC-cdc25_and_chk1_Regulatory_Pathway_in_
BC-Activation_of_PKC_through_G_protein_c	BC-AKAP95_role_in_mitosis_and_chromosome	BC-The_4_1BB_dependent_immune_response_p	BC-Activation_of_Src_by_Protein_tyrosine
BC-Phospholipase_C_Signaling_Pathway_pat	BC-cdc25_and_chk1_Regulatory_Pathway_in_	BC-TNF_Stress_Related_Signaling_pathway	BC-RB_Tumor_Suppressor_Checkpoint_Signal
BC-PKC_catalyzed_phosphorylation_of_inhi	BC-Sonic_Hedgehog_(SHH)_Receptor_Ptc1_Re	BC-NFkB_activation_by_Nontypeable_Hemoph	BC-Cell_Cycle_G2_M_Checkpoint_pathway
BC-Trka_Receptor_Signaling_Pathway_pathw	BC-Activation_of_Src_by_Protein_tyrosine	BC-Toll_Like_Receptor_Pathway_pathway	NONE
NONE	BC-Protein_Kinase_A_at_the_Centrosome_pa	BC-Signal_transduction_through_IL1R_path	NONE
NONE	BC-RB_Tumor_Suppressor_Checkpoint_Signal	NONE	NONE
NONE	BC-Cell_Cycle_G2_M_Checkpoint_pathway	NONE	BC-Activation_of_cAMP_dependent_protein_
BC-The_Role_of_Eosinophils_in_the_Chemok	GM-DNA_Replication	NONE	BC-Phospholipase_C_epsilon_pathway_pathw
BC-T_Cell_Receptor_and_CD3_Complex_pathw	GM-Embryonic_Stem_Cell	BC-AKAP95_role_in_mitosis_and_chromosome	BC-Attenuation_of_GPCR_Signaling_pathway
BC-NO2_dependent_IL_12_Pathway_in_NK_cel	Cell_cycle	BC-Sonic_Hedgehog_(SHH)_Receptor_Ptc1_Re	BC-cftr_pathway
BC-HIV_Induced_T_Cell_Apoptosis_pathway	NONE	BC-Protein_Kinase_A_at_the_Centrosome_pa	BC-ChREBP_regulation_by_carbohydrates_an
BC-Lck_and_Fyn_tyrosine_kinases_in_initi	NONE	GM-DNA_Replication	BC-How_Progesterone_Initiates_Oocyte_Mem
BC-IL12_and_Stat4_Dependent_Signaling_Pa	NONE	GM-Embryonic_Stem_Cell	NONE
BC-The_Co_Stimulatory_Signal_During_T_ce	BC-Neuroregulin_receptor_degredation_pro	Cell_cycle	NONE
NONE	BC-The_role_of_FYVE_finger_proteins_in_v	BC-p53_Signaling_Pathway_pathway	NONE
NONE	BC-Sprouty_regulation_of_tyrosine_kinase	BC-Cyclins_and_Cell_Cycle_Regulation_pat	BC-IL_18_Signaling_Pathway_pathway
NONE	BC-CBL_mediated_ligand_induced_downregul	BC-Cell_Cycle_G1_S_Check_Point_pathway	Type_I_diabetes_mellitus
BC-IL_18_Signaling_Pathway_pathway	BC-Map_Kinase_Inactivation_of_SMRT_Corep	NONE	BC-IL_5_Signaling_Pathway_pathway
Type_I_diabetes_mellitus	BC-Role_of_EGF_Receptor_Transactivation_	NONE	BC-Bystander_B_Cell_Activation_pathway
BC-Bystander_B_Cell_Activation_pathway	BC-Telomeres_Telomerase_Cellular_Aging_a	NONE	BC-Antigen_Dependent_B_Cell_Activation_p
BC-Antigen_Dependent_B_Cell_Activation_p	NONE	BC-Activation_of_cAMP_dependent_protein_	NONE
BC-Th1_Th2_Differentiation_pathway	NONE	BC-Phospholipase_C_epsilon_pathway_pathw	NONE
NONE	NONE	BC-Attenuation_of_GPCR_Signaling_pathway	NONE
NONE	BC-IL_18_Signaling_Pathway_pathway	BC-cftr_pathway
NONE	Type_I_diabetes_mellitus	BC-ChREBP_regulation_by_carbohydrates_an
beta_Alanine_metabolism	BC-IL_5_Signaling_Pathway_pathway	BC-CCR3_signaling_in_Eosinophils_pathway
Alanine_and_aspartate_metabolism	BC-Bystander_B_Cell_Activation_pathway	BC-How_Progesterone_Initiates_Oocyte_Mem
Glutamate_metabolism	BC-Antigen_Dependent_B_Cell_Activation_p	BC-Transcription_factor_CREB_and_its_ext
Butanoate_metabolism	BC-Th1_Th2_Differentiation_pathway	BC-Signaling_Pathway_from_G_Protein_Fami
Propanoate_metabolism	NONE	NONE
NONE	NONE	NONE
NONE	NONE	NONE
NONE	beta_Alanine_metabolism	Prion_disease
BC-Calcium_Signaling_by_HBx_of_Hepatitis	Alanine_and_aspartate_metabolism	BC-Multiple_antiapoptotic_pathways_from_
BC-IL_3_signaling_pathway_pathway	Glutamate_metabolism	BC-Role_of_Mitochondria_in_Apoptotic_Sig
BC-Nerve_growth_factor_pathway_(NGF)_pat	Butanoate_metabolism	BC-Ceramide_Signaling_Pathway_pathway
BC-PTEN_dependent_cell_cycle_arrest_and_	Propanoate_metabolism	BC-Apoptotic_Signaling_in_Response_to_DN
BC-IL_2_signaling_pathway_pathway	Valine_leucine_and_isoleucine_degradatio	BC-Regulation_of_BAD_phosphorylation_pat
BC-EPO_Signaling_Pathway_pathway	NONE	NONE
BC-Insulin_Signaling_Pathway_pathway	NONE	NONE
GM-Signaling_of_Hepatocyte_Growth_Factor	NONE	NONE
BC-Signaling_of_Hepatocyte_Growth_Factor	BC-Reelin_Signaling_Pathway_pathway	BC-Pelp1_Modulation_of_Estrogen_Receptor
NONE	Fructose_and_mannose_metabolism	BC-Downregulated_of_MTA_3_in_ER_negative
NONE	GM-Circadian	BC-GATA3_participate_in_activating_the_T
NONE	GM-Adipogenesis_Human	Nitrogen_metabolism
BC-Eph_Kinases_and_ephrins_support_plate	GM-Muscle_fat_and_connective_tissue_spec	Alzheimer's_disease
BC-CD40L_Signaling_Pathway_pathway	NONE	BC-Deregulation_of_CDK5_in_Alzheimers_Di
BC-TNFR2_Signaling_Pathway_pathway	NONE	NONE
BC-NF_kB_Signaling_Pathway_pathway	NONE	NONE
NONE	BC-Pelp1_Modulation_of_Estrogen_Receptor	NONE
NONE	BC-Downregulated_of_MTA_3_in_ER_negative	BC-Regulation_of_cell_cycle_progression_
NONE	BC-GATA3_participate_in_activating_the_T	BC-cdc25_and_chk1_Regulatory_Pathway_in_
Prion_disease	Nitrogen_metabolism	BC-Activation_of_Src_by_Protein_tyrosine
BC-Role_of_Mitochondria_in_Apoptotic_Sig	NONE	BC-RB_Tumor_Suppressor_Checkpoint_Signal
BC-Ceramide_Signaling_Pathway_pathway	NONE	BC-Cell_Cycle_G2_M_Checkpoint_pathway
BC-Inhibition_of_Cellular_Proliferation_	NONE	NONE
BC-Apoptotic_Signaling_in_Response_to_DN	BC-IFN_gamma_signaling_pathway_pathway	NONE
NONE	BC-D4_GDI_Signaling_Pathway_pathway	NONE
NONE	BC-Selective_expression_of_chemokine_rec	BC-Neuroregulin_receptor_degredation_pro
NONE	BC-Caspase_Cascade_in_Apoptosis_pathway	BC-The_role_of_FYVE_finger_proteins_in_v
BC-Regulation_of_cell_cycle_progression_	BC-Role_of_Tob_in_T_cell_activation_path	BC-Sprouty_regulation_of_tyrosine_kinase
BC-AKAP95_role_in_mitosis_and_chromosome	BC-Activation_of_Csk_by_cAMP_dependent_P	BC-CBL_mediated_ligand_induced_downregul
BC-cdc25_and_chk1_Regulatory_Pathway_in_	Antigen_processing_and_presentation	BC-Map_Kinase_Inactivation_of_SMRT_Corep
BC-Sonic_Hedgehog_(SHH)_Receptor_Ptc1_Re	Cell_adhesion_molecules_(CAMs)	BC-Role_of_EGF_Receptor_Transactivation_
BC-Activation_of_Src_by_Protein_tyrosine	Natural_killer_cell_mediated_cytotoxicit
BC-Protein_Kinase_A_at_the_Centrosome_pa	NONE
BC-RB_Tumor_Suppressor_Checkpoint_Signal	NONE
BC-Cell_Cycle_G2_M_Checkpoint_pathway	NONE
GM-DNA_Replication	BC-Neutrophil_and_Its_Surface_Molecules_
Cell_cycle	BC-B_Lymphocyte_Cell_Surface_Molecules_p
NONE	BC-Cells_and_Molecules_involved_in_local
NONE	BC-Adhesion_Molecules_on_Lymphocyte_path
NONE	BC-Monocyte_and_its_Surface_Molecules_pa
BC-Pelp1_Modulation_of_Estrogen_Receptor	NONE
Alzheimer's_disease	NONE
BC-Deregulation_of_CDK5_in_Alzheimers_Di	NONE
BC-Downregulated_of_MTA_3_in_ER_negative	Taste_transduction
BC-GATA3_participate_in_activating_the_T	BC-EGF_Signaling_Pathway_pathway
Nitrogen_metabolism	BC-Phospholipids_as_signalling_intermedi
NONE	BC-Erk1_Erk2_Mapk_Signaling_pathway_path
NONE	Hedgehog_signaling_pathway
NONE	Long_term_depression
BC-Cadmium_induces_DNA_synthesis_and_pro	GnRH_signaling_pathway
BC-Oxidative_Stress_Induced_Gene_Express	Axon_guidance
BC-Aspirin_Blocks_Signaling_Pathway_Invo	NONE
BC-Thrombin_signaling_and_protease_activ	NONE
BC-Erk_and_PI_3_Kinase_Are_Necessary_for	NONE
BC-CXCR4_Signaling_Pathway_pathway	BC-IFN_alpha_signaling_pathway_pathway
BC-Effects_of_calcineurin_in_Keratinocyt	BC-Eph_Kinases_and_ephrins_support_plate
BC-TPO_Signaling_Pathway_pathway	BC-CD40L_Signaling_Pathway_pathway
GM-p38_MAPK_Signaling_Pathway_(BioCarta)	BC-TNFR2_Signaling_Pathway_pathway
Type_II_diabetes_mellitus	BC-NF_kB_Signaling_Pathway_pathway
GM-TGF_Beta_Signaling_Pathway	Toll_like_receptor_signaling_pathway
NONE	NONE
NONE	NONE
NONE	NONE
BC-Phosphoinositides_and_their_downstrea	1__and_2_Methylnaphthalene_degradation
GM-Oxidative_Stress	Stilbene_coumarine_and_lignin_biosynthes
GM-Prostaglandin_Synthesis_and_Regulatio	Parkinson's_disease
Epithelial_cell_signaling_in_Helicobacte	BC-Role_of_PPAR_gamma_Coactivators_in_Ob
BC-Bioactive_Peptide_Induced_Signaling_P	BC-Role_of_Parkin_in_the_Ubiquitin_Prote
BC-Keratinocyte_Differentiation_pathway	NONE
Jak_STAT_signaling_pathway	NONE
NONE	NONE
NONE	BC-Calcium_Signaling_by_HBx_of_Hepatitis
NONE	BC-Nerve_growth_factor_pathway_(NGF)_pat
BC-Multiple_antiapoptotic_pathways_from_	BC-PTEN_dependent_cell_cycle_arrest_and_
BC-IL_7_Signal_Transduction_pathway	BC-IL_2_signaling_pathway_pathway
BC-Regulation_of_BAD_phosphorylation_pat	BC-EPO_Signaling_Pathway_pathway
BC-Induction_of_apoptosis_through_DR3_an	NONE
BC-IL_2_Receptor_Beta_Chain_in_T_cell_Ac
GM-Apoptosis_Mechanisms
NONE
NONE
NONE
BC-IFN_alpha_signaling_pathway_pathway
BC-Caspase_Cascade_in_Apoptosis_pathway
BC-Activation_of_Csk_by_cAMP_dependent_P
Toll_like_receptor_signaling_pathway
Antigen_processing_and_presentation
Cell_adhesion_molecules_(CAMs)
NONE
NONE
NONE
BC-Low_density_lipoprotein_(LDL)_pathway
BC-IL_5_Signaling_Pathway_pathway
BC-Cytokine_Network_pathway
GM-Cytokines_and_Inflammatory_Response_(
BC-Cytokines_and_Inflammatory_Response_p
NONE
NONE
NONE
BC-SODD_TNFR1_Signaling_Pathway_pathway
BC-IL_10_Anti_inflammatory_Signaling_Pat
BC-B_Lymphocyte_Cell_Surface_Molecules_p
BC-T_Cytotoxic_Cell_Surface_Molecules_pa
BC-T_Helper_Cell_Surface_Molecules_pathw
BC-CTL_mediated_immune_response_against_
BC-IL_17_Signaling_Pathway_pathway
NONE
NONE
NONE
Taste_transduction
GM-Matrix_Metalloproteinases
Ubiquinone_biosynthesis
BC-Regulation_of_eIF4e_and_p70_S6_Kinase
BC-EGF_Signaling_Pathway_pathway
BC-Phospholipids_as_signalling_intermedi
BC-Transcription_factor_CREB_and_its_ext
BC-Angiotensin_II_mediated_activation_of
Long_term_potentiation
Long_term_depression
GM-G_Protein_Signaling_Pathways
GnRH_signaling_pathway
Wnt_signaling_pathway
Phosphatidylinositol_signaling_system
Oxidative_phosphorylation
GM-Calcium_Regulation_in_the_Cardiac_Cel
Calcium_signaling_pathway
GM-Myometrial_Relaxation_and_Contraction
NONE
NONE
NONE
BC-BCR_Signaling_Pathway_pathway
BC-Fc_Epsilon_Receptor_I_Signaling_in_Ma
B_cell_receptor_signaling_pathway
Fc_epsilon_RI_signaling_pathway
Leukocyte_transendothelial_migration
VEGF_signaling_pathway
Cytokine_cytokine_receptor_interaction

## Sheet: miller
UNQID	UNQID	UNQID	UNQID
GM-GPCRs_Class_B_Secretin_like	BC-IL_3_signaling_pathway_pathway	BC-Regulation_of_cell_cycle_progression_	BC-Regulation_of_cell_cycle_progression_
BC-Rac_1_cell_motility_signaling_pathway	BC-TSP_1_Induced_Apoptosis_in_Microvascu	BC-cdc25_and_chk1_Regulatory_Pathway_in_	BC-cdc25_and_chk1_Regulatory_Pathway_in_
GM-p38_MAPK_Signaling_Pathway_(BioCarta)	BC-Cadmium_induces_DNA_synthesis_and_pro	BC-Sonic_Hedgehog_(SHH)_Receptor_Ptc1_Re	BC-Sonic_Hedgehog_(SHH)_Receptor_Ptc1_Re
Inositol_phosphate_metabolism	BC-Repression_of_Pain_Sensation_by_the_T	BC-Activation_of_Src_by_Protein_tyrosine	BC-RB_Tumor_Suppressor_Checkpoint_Signal
BC-p38_MAPK_Signaling_Pathway_pathway	BC-Oxidative_Stress_Induced_Gene_Express	BC-RB_Tumor_Suppressor_Checkpoint_Signal	BC-p53_Signaling_Pathway_pathway
GM-Wnt_Signaling_Pathway	BC-Nerve_growth_factor_pathway_(NGF)_pat	BC-p53_Signaling_Pathway_pathway	BC-Cyclins_and_Cell_Cycle_Regulation_pat
Adherens_junction	BC-IL_2_signaling_pathway_pathway	BC-Cyclins_and_Cell_Cycle_Regulation_pat	BC-Role_of_BRCA1_BRCA2_and_ATR_in_Cancer
Tight_junction	BC-EPO_Signaling_Pathway_pathway	BC-Role_of_BRCA1_BRCA2_and_ATR_in_Cancer	BC-Cell_Cycle_G2_M_Checkpoint_pathway
Axon_guidance	BC-Pertussis_toxin_insensitive_CCR5_Sign	BC-Cell_Cycle_G2_M_Checkpoint_pathway	BC-Cell_Cycle_G1_S_Check_Point_pathway
Wnt_signaling_pathway	BC-Insulin_Signaling_Pathway_pathway	BC-Cell_Cycle_G1_S_Check_Point_pathway	GM-DNA_Replication
Phosphatidylinositol_signaling_system	BC-TPO_Signaling_Pathway_pathway	GM-DNA_Replication	GM-Embryonic_Stem_Cell
NONE	BC-Growth_Hormone_Signaling_Pathway_path	GM-Embryonic_Stem_Cell	Cell_cycle
NONE	BC-PDGF_Signaling_Pathway_pathway	Cell_cycle	BC-ATM_Signaling_Pathway_pathway
NONE	BC-EGF_Signaling_Pathway_pathway	BC-ATM_Signaling_Pathway_pathway	NONE
BC-Acetylation_and_Deacetylation_of_RelA	BC-Links_between_Pyk2_and_Map_Kinases_pa	NONE	NONE
BC-CD40L_Signaling_Pathway_pathway	GM-Signaling_of_Hepatocyte_Growth_Factor	NONE	NONE
BC-TNFR2_Signaling_Pathway_pathway	BC-Integrin_Signaling_Pathway_pathway	NONE	Type_I_diabetes_mellitus
BC-Chaperones_modulate_interferon_Signal	BC-Signaling_of_Hepatocyte_Growth_Factor	BC-IL_7_Signal_Transduction_pathway	BC-T_Cell_Receptor_and_CD3_Complex_pathw
BC-The_4_1BB_dependent_immune_response_p	NONE	BC-Ras_Independent_pathway_in_NK_cell_me	BC-NO2_dependent_IL_12_Pathway_in_NK_cel
BC-NF_kB_Signaling_Pathway_pathway	NONE	BC-Role_of_Tob_in_T_cell_activation_path	BC-HIV_Induced_T_Cell_Apoptosis_pathway
BC-TNF_Stress_Related_Signaling_pathway	NONE	BC-Activation_of_Csk_by_cAMP_dependent_P	BC-T_Cytotoxic_Cell_Surface_Molecules_pa
BC-Toll_Like_Receptor_Pathway_pathway	BC-Pelp1_Modulation_of_Estrogen_Receptor	Antigen_processing_and_presentation	BC-T_Helper_Cell_Surface_Molecules_pathw
BC-Signal_transduction_through_IL1R_path	BC-Downregulated_of_MTA_3_in_ER_negative	Cell_adhesion_molecules_(CAMs)	BC-CTL_mediated_immune_response_against_
Epithelial_cell_signaling_in_Helicobacte	BC-GATA3_participate_in_activating_the_T	B_cell_receptor_signaling_pathway	BC-Lck_and_Fyn_tyrosine_kinases_in_initi
NONE	Nitrogen_metabolism	T_cell_receptor_signaling_pathway	BC-IL12_and_Stat4_Dependent_Signaling_Pa
NONE	BC-CARM1_and_Regulation_of_the_Estrogen_	Natural_killer_cell_mediated_cytotoxicit	BC-The_Co_Stimulatory_Signal_During_T_ce
NONE	NONE	Cytokine_cytokine_receptor_interaction	NONE
BC-Pelp1_Modulation_of_Estrogen_Receptor	NONE	BC-Granzyme_A_mediated_Apoptosis_Pathway	NONE
BC-Downregulated_of_MTA_3_in_ER_negative	NONE	BC-Eph_Kinases_and_ephrins_support_plate	NONE
BC-GATA3_participate_in_activating_the_T	BC-Acetylation_and_Deacetylation_of_RelA	NONE	BC-Ras_Independent_pathway_in_NK_cell_me
Nitrogen_metabolism	BC-CD40L_Signaling_Pathway_pathway	NONE	BC-Role_of_Tob_in_T_cell_activation_path
BC-CARM1_and_Regulation_of_the_Estrogen_	BC-TNFR2_Signaling_Pathway_pathway	NONE	Antigen_processing_and_presentation
NONE	BC-The_4_1BB_dependent_immune_response_p	BC-IL_3_signaling_pathway_pathway	Cell_adhesion_molecules_(CAMs)
NONE	BC-NF_kB_Signaling_Pathway_pathway	BC-TSP_1_Induced_Apoptosis_in_Microvascu	Natural_killer_cell_mediated_cytotoxicit
NONE	Epithelial_cell_signaling_in_Helicobacte	BC-Cadmium_induces_DNA_synthesis_and_pro	BC-Selective_expression_of_chemokine_rec
Alanine_and_aspartate_metabolism	NONE	BC-Repression_of_Pain_Sensation_by_the_T	BC-IL_10_Anti_inflammatory_Signaling_Pat
Butanoate_metabolism	NONE	BC-Oxidative_Stress_Induced_Gene_Express	BC-IL22_Soluble_Receptor_Signaling_Pathw
Propanoate_metabolism	NONE	BC-Nerve_growth_factor_pathway_(NGF)_pat	BC-Caspase_Cascade_in_Apoptosis_pathway
GM-Glycolysis_and_Gluconeogenesis	Type_I_diabetes_mellitus	BC-IL_2_signaling_pathway_pathway	NONE
Valine_leucine_and_isoleucine_degradatio	BC-T_Cell_Receptor_and_CD3_Complex_pathw	BC-EPO_Signaling_Pathway_pathway	NONE
NONE	BC-NO2_dependent_IL_12_Pathway_in_NK_cel	BC-Pertussis_toxin_insensitive_CCR5_Sign	NONE
NONE	BC-HIV_Induced_T_Cell_Apoptosis_pathway	BC-Insulin_Signaling_Pathway_pathway	BC-IL_17_Signaling_Pathway_pathway
NONE	BC-T_Cytotoxic_Cell_Surface_Molecules_pa	BC-TPO_Signaling_Pathway_pathway	BC-Th1_Th2_Differentiation_pathway
BC-p53_Signaling_Pathway_pathway	BC-T_Helper_Cell_Surface_Molecules_pathw	BC-Growth_Hormone_Signaling_Pathway_path	BC-The_Role_of_Eosinophils_in_the_Chemok
BC-Cyclins_and_Cell_Cycle_Regulation_pat	BC-CTL_mediated_immune_response_against_	BC-PDGF_Signaling_Pathway_pathway	BC-B_Lymphocyte_Cell_Surface_Molecules_p
BC-ATM_Signaling_Pathway_pathway	BC-Lck_and_Fyn_tyrosine_kinases_in_initi	BC-EGF_Signaling_Pathway_pathway	BC-SODD_TNFR1_Signaling_Pathway_pathway
BC-Role_of_BRCA1_BRCA2_and_ATR_in_Cancer	BC-IL_17_Signaling_Pathway_pathway	BC-Links_between_Pyk2_and_Map_Kinases_pa	BC-Regulation_of_hematopoiesis_by_cytoki
BC-Cell_Cycle_G1_S_Check_Point_pathway	BC-IL12_and_Stat4_Dependent_Signaling_Pa	GM-Signaling_of_Hepatocyte_Growth_Factor	BC-Cytokine_Network_pathway
GM-DNA_Replication	BC-The_Co_Stimulatory_Signal_During_T_ce	BC-Integrin_Signaling_Pathway_pathway	GM-Cytokines_and_Inflammatory_Response_(
GM-Embryonic_Stem_Cell	NONE	BC-Signaling_of_Hepatocyte_Growth_Factor	BC-Cytokines_and_Inflammatory_Response_p
Cell_cycle	NONE	BC-BCR_Signaling_Pathway_pathway	BC-IL_18_Signaling_Pathway_pathway
NONE	NONE	BC-Fc_Epsilon_Receptor_I_Signaling_in_Ma	BC-Bystander_B_Cell_Activation_pathway
NONE	BC-SODD_TNFR1_Signaling_Pathway_pathway	BC-T_Cell_Receptor_Signaling_Pathway_pat	BC-Antigen_Dependent_B_Cell_Activation_p
NONE	BC-Regulation_of_hematopoiesis_by_cytoki	BC-Inhibition_of_Cellular_Proliferation_	BC-Dendritic_cells_in_regulating_TH1_and
BC-Eph_Kinases_and_ephrins_support_plate	BC-Cytokine_Network_pathway	BC-Phosphorylation_of_MEK1_by_cdk5_p35_d	GM-Statin_Pathway_(PharmGKB)
BC-Ras_Independent_pathway_in_NK_cell_me	GM-Cytokines_and_Inflammatory_Response_(	BC-IGF_1_Signaling_Pathway_pathway	GM-Peptide_GPCRs
BC-IL_17_Signaling_Pathway_pathway	BC-Cytokines_and_Inflammatory_Response_p	Colorectal_cancer	NONE
BC-Role_of_Tob_in_T_cell_activation_path	NONE	BC-TNFR1_Signaling_Pathway_pathway	NONE
BC-T_Cell_Receptor_Signaling_Pathway_pat	NONE	NONE	NONE
Antigen_processing_and_presentation	NONE	NONE	BC-IL_3_signaling_pathway_pathway
T_cell_receptor_signaling_pathway	BC-Regulation_of_cell_cycle_progression_	NONE	BC-Cadmium_induces_DNA_synthesis_and_pro
Cell_adhesion_molecules_(CAMs)	BC-cdc25_and_chk1_Regulatory_Pathway_in_	BC-Acetylation_and_Deacetylation_of_RelA	BC-Oxidative_Stress_Induced_Gene_Express
Natural_killer_cell_mediated_cytotoxicit	BC-Sonic_Hedgehog_(SHH)_Receptor_Ptc1_Re	BC-CD40L_Signaling_Pathway_pathway	BC-Nerve_growth_factor_pathway_(NGF)_pat
NONE	BC-Activation_of_Src_by_Protein_tyrosine	BC-TNFR2_Signaling_Pathway_pathway	BC-IL_2_signaling_pathway_pathway
NONE	BC-RB_Tumor_Suppressor_Checkpoint_Signal	BC-The_4_1BB_dependent_immune_response_p	BC-EPO_Signaling_Pathway_pathway
NONE	BC-p53_Signaling_Pathway_pathway	BC-NF_kB_Signaling_Pathway_pathway	BC-Insulin_Signaling_Pathway_pathway
BC-T_Cell_Receptor_and_CD3_Complex_pathw	BC-Cyclins_and_Cell_Cycle_Regulation_pat	Epithelial_cell_signaling_in_Helicobacte	BC-TPO_Signaling_Pathway_pathway
BC-HIV_Induced_T_Cell_Apoptosis_pathway	BC-Role_of_BRCA1_BRCA2_and_ATR_in_Cancer	BC-TNF_Stress_Related_Signaling_pathway	BC-PDGF_Signaling_Pathway_pathway
BC-T_Cytotoxic_Cell_Surface_Molecules_pa	BC-Cell_Cycle_G2_M_Checkpoint_pathway	BC-Toll_Like_Receptor_Pathway_pathway	BC-EGF_Signaling_Pathway_pathway
BC-T_Helper_Cell_Surface_Molecules_pathw	BC-Cell_Cycle_G1_S_Check_Point_pathway	NONE	BC-Links_between_Pyk2_and_Map_Kinases_pa
BC-CTL_mediated_immune_response_against_	GM-DNA_Replication	NONE	GM-Signaling_of_Hepatocyte_Growth_Factor
BC-Lck_and_Fyn_tyrosine_kinases_in_initi	GM-Embryonic_Stem_Cell	NONE	BC-Integrin_Signaling_Pathway_pathway
BC-The_Co_Stimulatory_Signal_During_T_ce	Cell_cycle	Type_I_diabetes_mellitus	BC-Signaling_of_Hepatocyte_Growth_Factor
NONE	NONE	BC-T_Cell_Receptor_and_CD3_Complex_pathw	BC-BCR_Signaling_Pathway_pathway
NONE	NONE	BC-NO2_dependent_IL_12_Pathway_in_NK_cel
NONE	NONE	BC-HIV_Induced_T_Cell_Apoptosis_pathway
BC-The_Role_of_Eosinophils_in_the_Chemok	BC-IL_7_Signal_Transduction_pathway	BC-T_Cytotoxic_Cell_Surface_Molecules_pa
BC-Bystander_B_Cell_Activation_pathway	BC-Ras_Independent_pathway_in_NK_cell_me	BC-T_Helper_Cell_Surface_Molecules_pathw
BC-B_Lymphocyte_Cell_Surface_Molecules_p	BC-Selective_expression_of_chemokine_rec	BC-CTL_mediated_immune_response_against_
BC-Antigen_Dependent_B_Cell_Activation_p	BC-Role_of_Tob_in_T_cell_activation_path	BC-Lck_and_Fyn_tyrosine_kinases_in_initi
NONE	BC-Activation_of_Csk_by_cAMP_dependent_P	BC-IL_17_Signaling_Pathway_pathway
NONE	Antigen_processing_and_presentation	BC-IL12_and_Stat4_Dependent_Signaling_Pa
NONE	Cell_adhesion_molecules_(CAMs)	BC-The_Co_Stimulatory_Signal_During_T_ce
BC-Influence_of_Ras_and_Rho_proteins_on_	NONE	BC-Th1_Th2_Differentiation_pathway
Bile_acid_biosynthesis	NONE	BC-The_Role_of_Eosinophils_in_the_Chemok
Glycine_serine_and_threonine_metabolism	NONE	BC-B_Lymphocyte_Cell_Surface_Molecules_p
Lysine_degradation	BC-IFN_gamma_signaling_pathway_pathway	NONE
Pyruvate_metabolism	BC-IL_10_Anti_inflammatory_Signaling_Pat	NONE
Glycolysis___Gluconeogenesis	BC-Neutrophil_and_Its_Surface_Molecules_	NONE
NONE	BC-IL22_Soluble_Receptor_Signaling_Pathw	BC-Role_of_Mitochondria_in_Apoptotic_Sig
NONE	BC-Adhesion_Molecules_on_Lymphocyte_path	BC-Induction_of_apoptosis_through_DR3_an
NONE	BC-Monocyte_and_its_Surface_Molecules_pa	BC-FAS_signaling_pathway_(_CD95_)_pathwa
BC-Repression_of_Pain_Sensation_by_the_T	BC-Th1_Th2_Differentiation_pathway	GM-Apoptosis_Mechanisms
BC-Nerve_growth_factor_pathway_(NGF)_pat	NONE	BC-Erythropoietin_mediated_neuroprotecti
BC-IL_2_signaling_pathway_pathway	NONE	Dentatorubropallidoluysian_atrophy_(DRPL
BC-EPO_Signaling_Pathway_pathway	NONE	GM-Apoptosis_Modulation_by_HSP70
BC-Insulin_Signaling_Pathway_pathway	Bile_acid_biosynthesis	BC-Phosphoinositides_and_their_downstrea
BC-TPO_Signaling_Pathway_pathway	Carbon_fixation	BC-Apoptotic_Signaling_in_Response_to_DN
BC-PDGF_Signaling_Pathway_pathway	GM-Glycolysis_and_Gluconeogenesis	BC-IL_2_Receptor_Beta_Chain_in_T_cell_Ac
BC-TNFR1_Signaling_Pathway_pathway	Pyruvate_metabolism	GM-Proteasome_Degradation
GM-Signaling_of_Hepatocyte_Growth_Factor	Glycolysis___Gluconeogenesis	NONE
BC-Integrin_Signaling_Pathway_pathway	NONE	NONE
BC-Signaling_of_Hepatocyte_Growth_Factor	NONE	NONE
NONE	NONE	Toll_like_receptor_signaling_pathway
NONE	BC-IL_18_Signaling_Pathway_pathway	Fc_epsilon_RI_signaling_pathway
NONE	BC-The_Role_of_Eosinophils_in_the_Chemok	GM-Nucleotide_GPCRs
BC-Regulation_of_cell_cycle_progression_	BC-Bystander_B_Cell_Activation_pathway	BC-Stress_Induction_of_HSP_Regulation_pa
BC-cdc25_and_chk1_Regulatory_Pathway_in_	BC-B_Lymphocyte_Cell_Surface_Molecules_p	BC-Chaperones_modulate_interferon_Signal
BC-Sonic_Hedgehog_(SHH)_Receptor_Ptc1_Re	BC-Antigen_Dependent_B_Cell_Activation_p	GM-GPCRs_Class_B_Secretin_like
BC-RB_Tumor_Suppressor_Checkpoint_Signal	NONE	BC-Role_of_EGF_Receptor_Transactivation_
BC-Cell_Cycle_G2_M_Checkpoint_pathway	NONE	BC-Rac_1_cell_motility_signaling_pathway
NONE	NONE	GM-Prostaglandin_Synthesis_and_Regulatio
NONE	BC-BCR_Signaling_Pathway_pathway	GM-p38_MAPK_Signaling_Pathway_(BioCarta)
NONE	BC-Fc_Epsilon_Receptor_I_Signaling_in_Ma	Inositol_phosphate_metabolism
BC-Ion_Channel_and_Phorbal_Esters_Signal	B_cell_receptor_signaling_pathway	BC-Angiotensin_II_mediated_activation_of
BC-Phospholipase_C_d1_in_phospholipid_as	BC-T_Cell_Receptor_Signaling_Pathway_pat	Complement_and_coagulation_cascades
BC-g_Secretase_mediated_ErbB4_Signaling_	Toll_like_receptor_signaling_pathway	Type_II_diabetes_mellitus
BC-Activation_of_PKC_through_G_protein_c	Fc_epsilon_RI_signaling_pathway	BC-p38_MAPK_Signaling_Pathway_pathway
BC-Phospholipase_C_Signaling_Pathway_pat	T_cell_receptor_signaling_pathway	BC-Keratinocyte_Differentiation_pathway
BC-PKC_catalyzed_phosphorylation_of_inhi	Natural_killer_cell_mediated_cytotoxicit	GM-TGF_Beta_Signaling_Pathway
NONE	Cytokine_cytokine_receptor_interaction	GM-GPCRs_Other
NONE	NONE	Adipocytokine_signaling_pathway
NONE	NONE	Leukocyte_transendothelial_migration
BC-Erythropoietin_mediated_neuroprotecti	NONE	BC-HIV_I_Nef_negative_effector_of_Fas_an
BC-Apoptotic_Signaling_in_Response_to_DN	BC-Phospholipase_C_epsilon_pathway_pathw	VEGF_signaling_pathway
BC-FAS_signaling_pathway_(_CD95_)_pathwa	BC-Attenuation_of_GPCR_Signaling_pathway	Long_term_potentiation
BC-IL_2_Receptor_Beta_Chain_in_T_cell_Ac	BC-ChREBP_regulation_by_carbohydrates_an	Long_term_depression
Toll_like_receptor_signaling_pathway	BC-Transcription_factor_CREB_and_its_ext	Apoptosis
GM-Apoptosis_Mechanisms	NONE	BC-MAPKinase_Signaling_Pathway_pathway
NONE	NONE	Jak_STAT_signaling_pathway
NONE	NONE	Adherens_junction
NONE	Alanine_and_aspartate_metabolism	GM-Integrin_mediated_cell_adhesion
BC-IFN_gamma_signaling_pathway_pathway	Butanoate_metabolism	Tight_junction
BC-IL_18_Signaling_Pathway_pathway	Propanoate_metabolism	Axon_guidance
BC-NO2_dependent_IL_12_Pathway_in_NK_cel	Valine_leucine_and_isoleucine_degradatio	Phosphatidylinositol_signaling_system
BC-Dendritic_cells_in_regulating_TH1_and	NONE	Insulin_signaling_pathway
BC-Th1_Th2_Differentiation_pathway	NONE	Focal_adhesion
BC-Selective_expression_of_chemokine_rec	NONE	GM-Muscle_fat_and_connective_tissue_spec
BC-IL12_and_Stat4_Dependent_Signaling_Pa	BC-Role_of_Mitochondria_in_Apoptotic_Sig	Regulation_of_actin_cytoskeleton
NONE	BC-Inhibition_of_Cellular_Proliferation_	GM-Human_Insulin_Signaling
NONE	BC-Induction_of_apoptosis_through_DR3_an	NONE
NONE	BC-FAS_signaling_pathway_(_CD95_)_pathwa	NONE
Long_term_potentiation	GM-Apoptosis_Mechanisms	NONE
Long_term_depression	NONE	BC-SODD_TNFR1_Signaling_Pathway_pathway
GM-G_Protein_Signaling_Pathways	NONE	BC-Regulation_of_hematopoiesis_by_cytoki
GnRH_signaling_pathway	NONE	BC-Cytokine_Network_pathway
Insulin_signaling_pathway	BC-Ion_Channel_and_Phorbal_Esters_Signal	GM-Cytokines_and_Inflammatory_Response_(
GM-Muscle_fat_and_connective_tissue_spec	BC-Phospholipase_C_d1_in_phospholipid_as	BC-Cytokines_and_Inflammatory_Response_p
Calcium_signaling_pathway	BC-Activation_of_PKC_through_G_protein_c	BC-Selective_expression_of_chemokine_rec
GM-Myometrial_Relaxation_and_Contraction	BC-Phospholipase_C_Signaling_Pathway_pat	BC-IL_18_Signaling_Pathway_pathway
NONE	BC-PKC_catalyzed_phosphorylation_of_inhi	BC-Bystander_B_Cell_Activation_pathway
NONE	BC-Trka_Receptor_Signaling_Pathway_pathw	BC-Antigen_Dependent_B_Cell_Activation_p
NONE		BC-IL_5_Signaling_Pathway_pathway
Pentose_phosphate_pathway		BC-Dendritic_cells_in_regulating_TH1_and
Fructose_and_mannose_metabolism		NONE
Glutamate_metabolism		NONE
GM-Circadian		NONE
Pyrimidine_metabolism		BC-Phospholipase_C_epsilon_pathway_pathw
NONE		BC-Attenuation_of_GPCR_Signaling_pathway
NONE		BC-ChREBP_regulation_by_carbohydrates_an
NONE		BC-Transcription_factor_CREB_and_its_ext
BC-Phospholipase_C_epsilon_pathway_pathw		BC-cftr_pathway
BC-Attenuation_of_GPCR_Signaling_pathway		BC-CCR3_signaling_in_Eosinophils_pathway
BC-cftr_pathway		NONE
BC-ChREBP_regulation_by_carbohydrates_an		NONE
BC-CCR3_signaling_in_Eosinophils_pathway		NONE
BC-Transcription_factor_CREB_and_its_ext		BC-IFN_gamma_signaling_pathway_pathway
NONE		BC-IL_10_Anti_inflammatory_Signaling_Pat
NONE		BC-IL22_Soluble_Receptor_Signaling_Pathw
NONE		BC-D4_GDI_Signaling_Pathway_pathway
BC-SODD_TNFR1_Signaling_Pathway_pathway		GM-Statin_Pathway_(PharmGKB)
Type_I_diabetes_mellitus		BC-Caspase_Cascade_in_Apoptosis_pathway
BC-IL22_Soluble_Receptor_Signaling_Pathw		GM-Peptide_GPCRs
GM-Cytokines_and_Inflammatory_Response_(
GM-Statin_Pathway_(PharmGKB)
BC-Cytokines_and_Inflammatory_Response_p
GM-Peptide_GPCRs
NONE
NONE
NONE
BC-Signal_Dependent_Regulation_of_Myogen
BC-Ca++__Calmodulin_dependent_Protein_Ki
BC-Role_of_Erk5_in_Neuronal_Survival_pat
BC-Regulation_of_ck1_cdk5_by_type_1_glut
BC-nos1Pathway_pathway
BC-Regulation_of_PGC_1a_pathway
NONE
NONE
NONE
BC-Fc_Epsilon_Receptor_I_Signaling_in_Ma
B_cell_receptor_signaling_pathway
Fc_epsilon_RI_signaling_pathway
Leukocyte_transendothelial_migration
Jak_STAT_signaling_pathway

## Sheet: integen
UNQID	UNQID	UNQID	UNQID
BC-Multiple_antiapoptotic_path	GM-Beta_Oxidation_of_Unsaturat	Apoptosis	BC-Regulation_of_cell_cycle_pr
BC-The_IGF_1_Receptor_and_Long	BC-Beta_Oxidation_of_Fatty_Aci	Nicotinate_and_nicotinamide_me	BC-cdc25_and_chk1_Regulatory_P
BC-Skeletal_muscle_hypertrophy	Caprolactam_degradation	B_cell_receptor_signaling_path	BC-Sonic_Hedgehog_(SHH)_Recept
BC-Regulation_of_BAD_phosphory	GM-Fatty_Acid_Beta_Oxidation_3	Toll_like_receptor_signaling_p	BC-RB_Tumor_Suppressor_Checkpo
BC-IGF_1_Signaling_Pathway_pat	Benzoate_degradation_via_CoA_l	Fc_epsilon_RI_signaling_pathwa	BC-Cell_Cycle_G2_M_Checkpoint_
BC-Telomeres_Telomerase_Cellul	NONE	T_cell_receptor_signaling_path	GM-DNA_Replication
NONE	NONE	Jak_STAT_signaling_pathway	NONE
NONE	NONE	Cytokine_cytokine_receptor_int	NONE
NONE	BC-Multiple_antiapoptotic_path	BC-IL_10_Anti_inflammatory_Sig	NONE
BC-Activation_of_cAMP_dependen	BC-The_IGF_1_Receptor_and_Long	BC-Eph_Kinases_and_ephrins_sup	BC-Multiple_antiapoptotic_path
BC-Regulation_of_Spermatogenes	BC-Skeletal_muscle_hypertrophy	BC-IL_2_Receptor_Beta_Chain_in	BC-The_IGF_1_Receptor_and_Long
BC-cftr_pathway	BC-Regulation_of_BAD_phosphory	NONE	BC-Skeletal_muscle_hypertrophy
BC-Phospholipase_C_epsilon_pat	BC-IGF_1_Signaling_Pathway_pat	NONE	BC-Regulation_of_BAD_phosphory
BC-ChREBP_regulation_by_carboh	BC-Telomeres_Telomerase_Cellul	NONE	BC-IGF_1_Signaling_Pathway_pat
BC-How_Progesterone_Initiates_	NONE	BC-Regulation_of_cell_cycle_pr	BC-Telomeres_Telomerase_Cellul
BC-Transcription_factor_CREB_a	NONE	BC-AKAP95_role_in_mitosis_and_	NONE
NONE	NONE	BC-cdc25_and_chk1_Regulatory_P	NONE
NONE	BC-Regulation_of_cell_cycle_pr	BC-Sonic_Hedgehog_(SHH)_Recept	NONE
NONE	BC-AKAP95_role_in_mitosis_and_	BC-RB_Tumor_Suppressor_Checkpo	BC-Hypoxia_and_p53_in_the_Card
GM-Beta_Oxidation_of_Unsaturat	BC-cdc25_and_chk1_Regulatory_P	BC-Activation_of_Src_by_Protei	BC-mTOR_Signaling_Pathway_path
BC-Beta_Oxidation_of_Fatty_Aci	BC-Sonic_Hedgehog_(SHH)_Recept	BC-Cell_Cycle_G2_M_Checkpoint_	Hedgehog_signaling_pathway
Caprolactam_degradation	BC-RB_Tumor_Suppressor_Checkpo	GM-DNA_Replication	Wnt_signaling_pathway
GM-Fatty_Acid_Beta_Oxidation_3	BC-Activation_of_Src_by_Protei	NONE	Insulin_signaling_pathway
Benzoate_degradation_via_CoA_l	BC-Cell_Cycle_G2_M_Checkpoint_	NONE	NONE
NONE	BC-Role_of_BRCA1_BRCA2_and_ATR	NONE	NONE
NONE	GM-DNA_Replication	BC-Multiple_antiapoptotic_path	NONE
NONE	NONE	BC-The_IGF_1_Receptor_and_Long	GM-Steroid_Biosynthesis
BC-The_Role_of_Eosinophils_in_	NONE	BC-Skeletal_muscle_hypertrophy	Glycosphingolipid_biosynthesis
BC-T_Cell_Receptor_and_CD3_Com	NONE	BC-Regulation_of_BAD_phosphory	Sulfur_metabolism
BC-Dendritic_cells_in_regulati	Folate_biosynthesis	BC-IGF_1_Signaling_Pathway_pat	Glutamate_metabolism
BC-B_Lymphocyte_Cell_Surface_M	Glyoxylate_and_dicarboxylate_m	BC-Telomeres_Telomerase_Cellul	Valine_leucine_and_isoleucine_
BC-T_Cytotoxic_Cell_Surface_Mo	One_carbon_pool_by_folate	NONE	GM-Nuclear_Receptors
BC-T_Helper_Cell_Surface_Molec	BC-Cyclins_and_Cell_Cycle_Regu	NONE	BC-GATA3_participate_in_activa
BC-Lck_and_Fyn_tyrosine_kinase	GM-Embryonic_Stem_Cell	NONE	Butanoate_metabolism
BC-IL12_and_Stat4_Dependent_Si	Cell_cycle	BC-Stress_Induction_of_HSP_Reg	BC-WNT_Signaling_Pathway_pathw
BC-The_Co_Stimulatory_Signal_D	NONE	GM-Apoptosis_Modulation_by_HSP	GM-Muscle_fat_and_connective_t
Antigen_processing_and_present	NONE	BC-Induction_of_apoptosis_thro	NONE
NONE	NONE	BC-FAS_signaling_pathway_(_CD9	NONE
NONE	BC-The_Role_of_Eosinophils_in_	BC-HIV_I_Nef_negative_effector	NONE
NONE	BC-T_Cell_Receptor_and_CD3_Com	GM-Apoptosis_Mechanisms	BC-The_Role_of_Eosinophils_in_
BC-Apoptotic_DNA_fragmentation	BC-NO2_dependent_IL_12_Pathway	NONE	BC-T_Cell_Receptor_and_CD3_Com
BC-Regulation_of_cell_cycle_pr	BC-Dendritic_cells_in_regulati	NONE	BC-T_Helper_Cell_Surface_Molec
BC-AKAP95_role_in_mitosis_and_	BC-IL22_Soluble_Receptor_Signa	NONE	BC-Lck_and_Fyn_tyrosine_kinase
BC-cdc25_and_chk1_Regulatory_P	BC-B_Lymphocyte_Cell_Surface_M	BC-Acetylation_and_Deacetylati	BC-The_Co_Stimulatory_Signal_D
BC-Sonic_Hedgehog_(SHH)_Recept	BC-T_Cytotoxic_Cell_Surface_Mo	BC-Chaperones_modulate_interfe	BC-B_Lymphocyte_Cell_Surface_M
BC-RB_Tumor_Suppressor_Checkpo	BC-T_Helper_Cell_Surface_Molec	BC-The_4_1BB_dependent_immune_	BC-T_Cytotoxic_Cell_Surface_Mo
BC-Activation_of_Src_by_Protei	BC-Lck_and_Fyn_tyrosine_kinase	BC-NF_kB_Signaling_Pathway_pat
BC-Cell_Cycle_G2_M_Checkpoint_	BC-IL12_and_Stat4_Dependent_Si	BC-Toll_Like_Receptor_Pathway_
GM-DNA_Replication	NONE	BC-CD40L_Signaling_Pathway_pat
NONE	NONE	BC-TNFR2_Signaling_Pathway_pat
NONE	NONE	BC-TNF_Stress_Related_Signalin
NONE	BC-Stress_Induction_of_HSP_Reg	BC-Signal_transduction_through
BC-CD40L_Signaling_Pathway_pat	GM-Apoptosis_Modulation_by_HSP	NONE
BC-Acetylation_and_Deacetylati	BC-Induction_of_apoptosis_thro	NONE
BC-TNFR2_Signaling_Pathway_pat	BC-FAS_signaling_pathway_(_CD9	NONE
BC-Chaperones_modulate_interfe	BC-HIV_I_Nef_negative_effector	BC-Cardiac_Protection_Against_
BC-The_4_1BB_dependent_immune_	Apoptosis	Parkinson's_disease
BC-NF_kB_Signaling_Pathway_pat	GM-Apoptosis_Mechanisms	GM-Monoamine_GPCRs
BC-TNF_Stress_Related_Signalin	NONE	BC-Alpha_synuclein_and_Parkin_
BC-Toll_Like_Receptor_Pathway_	NONE	BC-Cell_to_Cell_Adhesion_Signa
NONE	NONE	BC-Ca++__Calmodulin_dependent_
NONE	Nicotinate_and_nicotinamide_me	NONE
NONE	B_cell_receptor_signaling_path	NONE
Glycosphingolipid_biosynthesis	Toll_like_receptor_signaling_p	NONE
BC-GATA3_participate_in_activa	Fc_epsilon_RI_signaling_pathwa	BC-Role_of_Erk5_in_Neuronal_Su
Butanoate_metabolism	T_cell_receptor_signaling_path	BC-Role_of_nicotinic_acetylcho
Propanoate_metabolism	Jak_STAT_signaling_pathway	BC-Nuclear_receptors_coordinat
Valine_leucine_and_isoleucine_	Cytokine_cytokine_receptor_int	BC-PTEN_dependent_cell_cycle_a
NONE	NONE	BC-Aspirin_Blocks_Signaling_Pa
NONE	NONE	GM-MAPK_Cascade
NONE	NONE	BC-Erk_and_PI_3_Kinase_Are_Nec
BC-Aspirin_Blocks_Signaling_Pa	BC-IFN_alpha_signaling_pathway	BC-Integrin_Signaling_Pathway_
BC-Integrin_Signaling_Pathway_	BC-Granzyme_A_mediated_Apoptos	GM-Signaling_of_Hepatocyte_Gro
GM-Signaling_of_Hepatocyte_Gro	BC-IL_17_Signaling_Pathway_pat	BC-Angiotensin_II_mediated_act
BC-Signaling_of_Hepatocyte_Gro	BC-Ras_Independent_pathway_in_	BC-Signaling_of_Hepatocyte_Gro
NONE	BC-CTL_mediated_immune_respons	BC-NFAT_and_Hypertrophy_of_the
NONE	Antigen_processing_and_present	NONE
NONE	Natural_killer_cell_mediated_c	NONE
BC-Stress_Induction_of_HSP_Reg	NONE	NONE
GM-Apoptosis_Modulation_by_HSP	NONE	BC-The_Role_of_Eosinophils_in_
BC-Caspase_Cascade_in_Apoptosi	NONE	BC-T_Cell_Receptor_and_CD3_Com
BC-Induction_of_apoptosis_thro	BC-Activation_of_cAMP_dependen	BC-NO2_dependent_IL_12_Pathway
BC-HIV_I_Nef_negative_effector	BC-Regulation_of_Spermatogenes	BC-Dendritic_cells_in_regulati
GM-Apoptosis_Mechanisms	BC-Phospholipase_C_epsilon_pat	BC-IL22_Soluble_Receptor_Signa
NONE	BC-ChREBP_regulation_by_carboh	BC-T_Helper_Cell_Surface_Molec
NONE	BC-How_Progesterone_Initiates_	BC-Lck_and_Fyn_tyrosine_kinase
NONE	NONE	BC-IL12_and_Stat4_Dependent_Si
gamma_Hexachlorocyclohexane_de	NONE	Antigen_processing_and_present
Linoleic_acid_metabolism	NONE	BC-SODD_TNFR1_Signaling_Pathwa
Metabolism_of_xenobiotics_by_c	BC-Acetylation_and_Deacetylati	BC-IL_5_Signaling_Pathway_path
Fatty_acid_metabolism	BC-Chaperones_modulate_interfe	BC-The_Co_Stimulatory_Signal_D
NONE	BC-The_4_1BB_dependent_immune_	NONE
NONE	BC-NF_kB_Signaling_Pathway_pat	NONE
NONE	BC-Toll_Like_Receptor_Pathway_	NONE
BC-Cadmium_induces_DNA_synthes	NONE	Folate_biosynthesis
BC-Oxidative_Stress_Induced_Ge	NONE	Glyoxylate_and_dicarboxylate_m
BC-CXCR4_Signaling_Pathway_pat	NONE	One_carbon_pool_by_folate
BC-Links_between_Pyk2_and_Map_	BC-IL_3_signaling_pathway_path	BC-Cyclins_and_Cell_Cycle_Regu
NONE	BC-Trka_Receptor_Signaling_Pat	GM-Embryonic_Stem_Cell
NONE	BC-TPO_Signaling_Pathway_pathw	Cell_cycle
NONE	BC-Growth_Hormone_Signaling_Pa	Selenoamino_acid_metabolism
BC-IFN_gamma_signaling_pathway	NONE	Aminoacyl_tRNA_biosynthesis
BC-Neutrophil_and_Its_Surface_	NONE	BC-Cell_Cycle_G1_S_Check_Point
BC-Adhesion_Molecules_on_Lymph	NONE	NONE
BC-Monocyte_and_its_Surface_Mo	GM-Steroid_Biosynthesis	NONE
NONE	Glycosphingolipid_biosynthesis	NONE
NONE	Sulfur_metabolism	Type_I_diabetes_mellitus
NONE	BC-CARM1_and_Regulation_of_the	BC-Bystander_B_Cell_Activation
BC-IFN_alpha_signaling_pathway	Glutamate_metabolism	BC-Antigen_Dependent_B_Cell_Ac
BC-Granzyme_A_mediated_Apoptos	Valine_leucine_and_isoleucine_	BC-HIV_Induced_T_Cell_Apoptosi
BC-IL22_Soluble_Receptor_Signa	GM-Nuclear_Receptors	BC-Regulation_of_transcription
BC-D4_GDI_Signaling_Pathway_pa	NONE
BC-IL_17_Signaling_Pathway_pat	NONE
BC-Ras_Independent_pathway_in_	NONE
BC-BCR_Signaling_Pathway_pathw	BC-Hop_Pathway_in_Cardiac_Deve
Toll_like_receptor_signaling_p	Stilbene_coumarine_and_lignin_
Natural_killer_cell_mediated_c	BC-Cardiac_Protection_Against_
Cell_adhesion_molecules_(CAMs)	Parkinson's_disease
NONE	GM-Monoamine_GPCRs
NONE	NONE
NONE	NONE
GM-Mitochondrial_LC_Fatty_Acid	NONE
Galactose_metabolism	BC-Fibrinolysis_Pathway_pathwa
GM-p38_MAPK_Signaling_Pathway_	BC-Regulation_of_eIF2_pathway
BC-p38_MAPK_Signaling_Pathway_	GM-Blood_Clotting_Cascade
BC-Mechanism_of_Gene_Regulatio	GM-Biogenic_Amine_Synthesis
VEGF_signaling_pathway	NONE
BC-MAPKinase_Signaling_Pathway	NONE
NONE	NONE
NONE	BC-HIV_1_defeats_host_mediated
NONE	Type_I_diabetes_mellitus
Type_I_diabetes_mellitus	BC-Bystander_B_Cell_Activation
BC-Bystander_B_Cell_Activation	BC-Antigen_Dependent_B_Cell_Ac
BC-Antigen_Dependent_B_Cell_Ac	BC-HIV_Induced_T_Cell_Apoptosi
BC-HIV_Induced_T_Cell_Apoptosi	BC-Regulation_of_transcription
BC-CTL_mediated_immune_respons
BC-Regulation_of_transcription
NONE
NONE
NONE
B_cell_receptor_signaling_path
Fc_epsilon_RI_signaling_pathwa
Apoptosis
T_cell_receptor_signaling_path
Jak_STAT_signaling_pathway
Cytokine_cytokine_receptor_int
NONE
NONE
NONE
BC-p53_Signaling_Pathway_pathw
Androgen_and_estrogen_metaboli
Sphingolipid_metabolism
GM-Electron_Transport_Chain
Pyrimidine_metabolism
NONE
NONE
NONE
BC-Rho_Selective_Guanine_Excha
BC-Sonic_Hedgehog_(Shh)_Pathwa
BC-Regulation_of_ck1_cdk5_by_t
BC-Neuropeptides_VIP_and_PACAP
NONE
NONE
NONE
Glyoxylate_and_dicarboxylate_m
One_carbon_pool_by_folate
BC-Cyclins_and_Cell_Cycle_Regu
GM-Embryonic_Stem_Cell
Cell_cycle
NONE
NONE
NONE
BC-Formation_of_Ketone_Bodies_
GM-Synthesis_and_Degradation_o
Synthesis_and_degradation_of_k
NONE
NONE
NONE
