# Supplementary material for: Building pathway clusters from Random Forests classification using class votes
Source: BMC Bioinformatics. 2008 Feb 6;9:87. doi: 10.1186/1471-2105-9-87 (PMC2335306; doi:10.1186/1471-2105-9-87)
Supplement: Additional file 3 — Tight Clustering results for 20, 25, 30 and 35 tight clusters. [file 1471-2105-9-87-S3.xls]

## Sheet: wang
UNQID	UNQID	UNQID	UNQID
BC-Acetylation_and_Deacetylation_of_RelA	Long_term_potentiation	BC-AKAP95_role_in_mitosis_and_chromosome	BC-Neuroregulin_receptor_degredation_pro
BC-Chaperones_modulate_interferon_Signal	Long_term_depression	BC-Cyclins_and_Cell_Cycle_Regulation_pat	BC-The_role_of_FYVE_finger_proteins_in_v
BC-The_4_1BB_dependent_immune_response_p	GnRH_signaling_pathway	GM-DNA_Replication	BC-CBL_mediated_ligand_induced_downregul
BC-TNF_Stress_Related_Signaling_pathway	Phosphatidylinositol_signaling_system	BC-Tumor_Suppressor_Arf_Inhibits_Ribosom	BC-Map_Kinase_Inactivation_of_SMRT_Corep
BC-NFkB_activation_by_Nontypeable_Hemoph	Calcium_signaling_pathway	BC-Influence_of_Ras_and_Rho_proteins_on_	BC-Sprouty_regulation_of_tyrosine_kinase
BC-Toll_Like_Receptor_Pathway_pathway	NONE	BC-p53_Signaling_Pathway_pathway	BC-Role_of_EGF_Receptor_Transactivation_
BC-Signal_transduction_through_IL1R_path	NONE	BC-Cell_Cycle_G1_S_Check_Point_pathway	NONE
NONE	NONE	GM-Embryonic_Stem_Cell	NONE
NONE	BC-Neuroregulin_receptor_degredation_pro	NONE	NONE
NONE	BC-The_role_of_FYVE_finger_proteins_in_v	NONE	GM-Circadian
BC-Neuroregulin_receptor_degredation_pro	BC-Sprouty_regulation_of_tyrosine_kinase	NONE	GM-Adipogenesis_Human
BC-The_role_of_FYVE_finger_proteins_in_v	BC-CBL_mediated_ligand_induced_downregul	BC-IL_18_Signaling_Pathway_pathway	GM-Muscle_fat_and_connective_tissue_spec
BC-Sprouty_regulation_of_tyrosine_kinase	BC-Map_Kinase_Inactivation_of_SMRT_Corep	Type_I_diabetes_mellitus	O_Glycan_biosynthesis
BC-CBL_mediated_ligand_induced_downregul	BC-Role_of_EGF_Receptor_Transactivation_	BC-Bystander_B_Cell_Activation_pathway	Fructose_and_mannose_metabolism
BC-Map_Kinase_Inactivation_of_SMRT_Corep	BC-Telomeres_Telomerase_Cellular_Aging_a	BC-Antigen_Dependent_B_Cell_Activation_p	BC-IL_6_signaling_pathway_pathway
BC-Role_of_EGF_Receptor_Transactivation_	Epithelial_cell_signaling_in_Helicobacte	BC-Th1_Th2_Differentiation_pathway	NONE
BC-Telomeres_Telomerase_Cellular_Aging_a	NONE	NONE	NONE
NONE	NONE	NONE	NONE
NONE	NONE	NONE	BC-Regulation_of_cell_cycle_progression_
NONE	BC-Regulation_of_cell_cycle_progression_	Long_term_depression	BC-cdc25_and_chk1_Regulatory_Pathway_in_
BC-Activation_of_cAMP_dependent_protein_	BC-AKAP95_role_in_mitosis_and_chromosome	GnRH_signaling_pathway	BC-Sonic_Hedgehog_(SHH)_Receptor_Ptc1_Re
BC-Regulation_of_Spermatogenesis_by_CREM	BC-cdc25_and_chk1_Regulatory_Pathway_in_	Phosphatidylinositol_signaling_system	BC-Activation_of_Src_by_Protein_tyrosine
BC-Phospholipase_C_epsilon_pathway_pathw	BC-Sonic_Hedgehog_(SHH)_Receptor_Ptc1_Re	Taste_transduction	BC-RB_Tumor_Suppressor_Checkpoint_Signal
BC-Attenuation_of_GPCR_Signaling_pathway	BC-Activation_of_Src_by_Protein_tyrosine	NONE	BC-Cell_Cycle_G2_M_Checkpoint_pathway
BC-cftr_pathway	BC-Protein_Kinase_A_at_the_Centrosome_pa	NONE	Cell_cycle
BC-ChREBP_regulation_by_carbohydrates_an	BC-RB_Tumor_Suppressor_Checkpoint_Signal	NONE	NONE
BC-How_Progesterone_Initiates_Oocyte_Mem	BC-Cyclins_and_Cell_Cycle_Regulation_pat	BC-Regulation_of_cell_cycle_progression_	NONE
NONE	BC-Cell_Cycle_G2_M_Checkpoint_pathway	BC-cdc25_and_chk1_Regulatory_Pathway_in_	NONE
NONE	GM-DNA_Replication	BC-Sonic_Hedgehog_(SHH)_Receptor_Ptc1_Re	Prion_disease
NONE	Cell_cycle	BC-Activation_of_Src_by_Protein_tyrosine	BC-Role_of_Mitochondria_in_Apoptotic_Sig
BC-Ion_Channel_and_Phorbal_Esters_Signal	NONE	BC-RB_Tumor_Suppressor_Checkpoint_Signal	BC-Ceramide_Signaling_Pathway_pathway
BC-Phospholipase_C_d1_in_phospholipid_as	NONE	BC-Cell_Cycle_G2_M_Checkpoint_pathway	BC-Apoptotic_Signaling_in_Response_to_DN
BC-Activation_of_PKC_through_G_protein_c	NONE	Cell_cycle	BC-Inhibition_of_Cellular_Proliferation_
BC-Phospholipase_C_Signaling_Pathway_pat	Prion_disease	NONE	NONE
BC-PKC_catalyzed_phosphorylation_of_inhi	BC-Stress_Induction_of_HSP_Regulation_pa	NONE	NONE
BC-Trka_Receptor_Signaling_Pathway_pathw	BC-Role_of_Mitochondria_in_Apoptotic_Sig	NONE	NONE
NONE	BC-Ceramide_Signaling_Pathway_pathway	BC-Pelp1_Modulation_of_Estrogen_Receptor	BC-T_Cytotoxic_Cell_Surface_Molecules_pa
NONE	BC-Inhibition_of_Cellular_Proliferation_	BC-Downregulated_of_MTA_3_in_ER_negative	BC-T_Helper_Cell_Surface_Molecules_pathw
NONE	BC-Apoptotic_Signaling_in_Response_to_DN	BC-GATA3_participate_in_activating_the_T	BC-IL_17_Signaling_Pathway_pathway
BC-The_Role_of_Eosinophils_in_the_Chemok	NONE	Nitrogen_metabolism	BC-CTL_mediated_immune_response_against_
BC-T_Cell_Receptor_and_CD3_Complex_pathw	NONE	NONE	BC-B_Lymphocyte_Cell_Surface_Molecules_p
BC-NO2_dependent_IL_12_Pathway_in_NK_cel	NONE	NONE	NONE
BC-HIV_Induced_T_Cell_Apoptosis_pathway	Alanine_and_aspartate_metabolism	NONE	NONE
BC-Lck_and_Fyn_tyrosine_kinases_in_initi	Glutamate_metabolism	BC-Neuroregulin_receptor_degredation_pro	NONE
BC-IL12_and_Stat4_Dependent_Signaling_Pa	Butanoate_metabolism	BC-The_role_of_FYVE_finger_proteins_in_v	BC-Acetylation_and_Deacetylation_of_RelA
BC-The_Co_Stimulatory_Signal_During_T_ce	Propanoate_metabolism	BC-CBL_mediated_ligand_induced_downregul	BC-Chaperones_modulate_interferon_Signal
NONE	Valine_leucine_and_isoleucine_degradatio	BC-Map_Kinase_Inactivation_of_SMRT_Corep	BC-The_4_1BB_dependent_immune_response_p
NONE	NONE	NONE	BC-TNF_Stress_Related_Signaling_pathway
NONE	NONE	NONE	BC-NFkB_activation_by_Nontypeable_Hemoph
BC-IL_18_Signaling_Pathway_pathway	NONE	NONE	BC-Toll_Like_Receptor_Pathway_pathway
Type_I_diabetes_mellitus	BC-The_Role_of_Eosinophils_in_the_Chemok	BC-IL22_Soluble_Receptor_Signaling_Pathw	BC-Signal_transduction_through_IL1R_path
BC-Bystander_B_Cell_Activation_pathway	BC-T_Cell_Receptor_and_CD3_Complex_pathw	BC-D4_GDI_Signaling_Pathway_pathway	NONE
BC-Antigen_Dependent_B_Cell_Activation_p	BC-NO2_dependent_IL_12_Pathway_in_NK_cel	BC-Dendritic_cells_in_regulating_TH1_and	NONE
BC-Th1_Th2_Differentiation_pathway	BC-HIV_Induced_T_Cell_Apoptosis_pathway	BC-Selective_expression_of_chemokine_rec	NONE
NONE	BC-T_Cytotoxic_Cell_Surface_Molecules_pa	BC-Activation_of_Csk_by_cAMP_dependent_P	BC-AKAP95_role_in_mitosis_and_chromosome
NONE	BC-T_Helper_Cell_Surface_Molecules_pathw	BC-IL_4_signaling_pathway_pathway	BC-Cyclins_and_Cell_Cycle_Regulation_pat
NONE	BC-Lck_and_Fyn_tyrosine_kinases_in_initi	BC-Role_of_Tob_in_T_cell_activation_path	GM-DNA_Replication
beta_Alanine_metabolism	BC-IL_17_Signaling_Pathway_pathway	NONE	BC-Tumor_Suppressor_Arf_Inhibits_Ribosom
Alanine_and_aspartate_metabolism	BC-IL12_and_Stat4_Dependent_Signaling_Pa	NONE	BC-Influence_of_Ras_and_Rho_proteins_on_
Glutamate_metabolism	BC-The_Co_Stimulatory_Signal_During_T_ce	NONE	BC-p53_Signaling_Pathway_pathway
Butanoate_metabolism	NONE	BC-Acetylation_and_Deacetylation_of_RelA	BC-Cell_Cycle_G1_S_Check_Point_pathway
Propanoate_metabolism	NONE	BC-Chaperones_modulate_interferon_Signal	GM-Embryonic_Stem_Cell
NONE	NONE	BC-The_4_1BB_dependent_immune_response_p	BC-Protein_Kinase_A_at_the_Centrosome_pa
NONE	BC-IL_18_Signaling_Pathway_pathway	BC-TNF_Stress_Related_Signaling_pathway	NONE
NONE	Type_I_diabetes_mellitus	BC-NFkB_activation_by_Nontypeable_Hemoph	NONE
BC-Calcium_Signaling_by_HBx_of_Hepatitis	BC-IL_5_Signaling_Pathway_pathway	BC-Toll_Like_Receptor_Pathway_pathway	NONE
BC-IL_3_signaling_pathway_pathway	BC-Bystander_B_Cell_Activation_pathway	BC-Signal_transduction_through_IL1R_path	BC-Calcium_Signaling_by_HBx_of_Hepatitis
BC-Nerve_growth_factor_pathway_(NGF)_pat	BC-Antigen_Dependent_B_Cell_Activation_p	NONE	BC-Nerve_growth_factor_pathway_(NGF)_pat
BC-PTEN_dependent_cell_cycle_arrest_and_	NONE	NONE	BC-EPO_Signaling_Pathway_pathway
BC-IL_2_signaling_pathway_pathway	NONE	NONE	BC-Insulin_Signaling_Pathway_pathway
BC-EPO_Signaling_Pathway_pathway	NONE	BC-Activation_of_cAMP_dependent_protein_	GM-Signaling_of_Hepatocyte_Growth_Factor
BC-Insulin_Signaling_Pathway_pathway	BC-Aspirin_Blocks_Signaling_Pathway_Invo	BC-Regulation_of_Spermatogenesis_by_CREM	BC-TPO_Signaling_Pathway_pathway
GM-Signaling_of_Hepatocyte_Growth_Factor	BC-Thrombin_signaling_and_protease_activ	BC-Phospholipase_C_epsilon_pathway_pathw	BC-PTEN_dependent_cell_cycle_arrest_and_
BC-Signaling_of_Hepatocyte_Growth_Factor	BC-Effects_of_calcineurin_in_Keratinocyt	BC-Attenuation_of_GPCR_Signaling_pathway	BC-Signaling_of_Hepatocyte_Growth_Factor
NONE	GM-p38_MAPK_Signaling_Pathway_(BioCarta)	BC-cftr_pathway	BC-IL_3_signaling_pathway_pathway
NONE	Type_II_diabetes_mellitus	BC-ChREBP_regulation_by_carbohydrates_an	BC-Growth_Hormone_Signaling_Pathway_path
NONE	BC-p38_MAPK_Signaling_Pathway_pathway	BC-Corticosteroids_and_cardioprotection_	BC-IL_2_signaling_pathway_pathway
BC-Eph_Kinases_and_ephrins_support_plate	GM-GPCRs_Other	BC-How_Progesterone_Initiates_Oocyte_Mem	NONE
BC-CD40L_Signaling_Pathway_pathway	BC-MAPKinase_Signaling_Pathway_pathway	NONE	NONE
BC-TNFR2_Signaling_Pathway_pathway	NONE	NONE	NONE
BC-NF_kB_Signaling_Pathway_pathway	NONE	NONE	BC-CD40L_Signaling_Pathway_pathway
NONE	NONE	BC-CD40L_Signaling_Pathway_pathway	BC-TNFR2_Signaling_Pathway_pathway
NONE	BC-Calcium_Signaling_by_HBx_of_Hepatitis	BC-TNFR2_Signaling_Pathway_pathway	BC-NF_kB_Signaling_Pathway_pathway
NONE	BC-Nerve_growth_factor_pathway_(NGF)_pat	BC-NF_kB_Signaling_Pathway_pathway	BC-IL_10_Anti_inflammatory_Signaling_Pat
Prion_disease	BC-EPO_Signaling_Pathway_pathway	NONE	BC-Eph_Kinases_and_ephrins_support_plate
BC-Role_of_Mitochondria_in_Apoptotic_Sig	BC-Insulin_Signaling_Pathway_pathway	NONE	NONE
BC-Ceramide_Signaling_Pathway_pathway	GM-Signaling_of_Hepatocyte_Growth_Factor	NONE	NONE
BC-Inhibition_of_Cellular_Proliferation_	NONE	BC-Calcium_Signaling_by_HBx_of_Hepatitis	NONE
BC-Apoptotic_Signaling_in_Response_to_DN	NONE	BC-Nerve_growth_factor_pathway_(NGF)_pat	BC-The_Role_of_Eosinophils_in_the_Chemok
NONE	NONE	BC-EPO_Signaling_Pathway_pathway	BC-T_Cell_Receptor_and_CD3_Complex_pathw
NONE	BC-IL22_Soluble_Receptor_Signaling_Pathw	BC-Insulin_Signaling_Pathway_pathway	BC-NO2_dependent_IL_12_Pathway_in_NK_cel
NONE	BC-D4_GDI_Signaling_Pathway_pathway	GM-Signaling_of_Hepatocyte_Growth_Factor	BC-HIV_Induced_T_Cell_Apoptosis_pathway
BC-Regulation_of_cell_cycle_progression_	BC-Dendritic_cells_in_regulating_TH1_and	BC-TPO_Signaling_Pathway_pathway	BC-Lck_and_Fyn_tyrosine_kinases_in_initi
BC-AKAP95_role_in_mitosis_and_chromosome	BC-Th1_Th2_Differentiation_pathway	BC-PTEN_dependent_cell_cycle_arrest_and_	BC-IL12_and_Stat4_Dependent_Signaling_Pa
BC-cdc25_and_chk1_Regulatory_Pathway_in_	BC-Selective_expression_of_chemokine_rec	BC-Signaling_of_Hepatocyte_Growth_Factor	BC-The_Co_Stimulatory_Signal_During_T_ce
BC-Sonic_Hedgehog_(SHH)_Receptor_Ptc1_Re	BC-Caspase_Cascade_in_Apoptosis_pathway	NONE	NONE
BC-Activation_of_Src_by_Protein_tyrosine	BC-Activation_of_Csk_by_cAMP_dependent_P	NONE	NONE
BC-Protein_Kinase_A_at_the_Centrosome_pa	Antigen_processing_and_presentation	NONE	NONE
BC-RB_Tumor_Suppressor_Checkpoint_Signal	Cell_adhesion_molecules_(CAMs)	Prion_disease	BC-Stress_Induction_of_HSP_Regulation_pa
BC-Cell_Cycle_G2_M_Checkpoint_pathway	NONE	BC-Stress_Induction_of_HSP_Regulation_pa	BC-HIV_I_Nef_negative_effector_of_Fas_an
GM-DNA_Replication	NONE	BC-Role_of_Mitochondria_in_Apoptotic_Sig	BC-IL_7_Signal_Transduction_pathway
Cell_cycle	NONE	BC-Ceramide_Signaling_Pathway_pathway	BC-Induction_of_apoptosis_through_DR3_an
NONE	BC-Ion_Channel_and_Phorbal_Esters_Signal	BC-Apoptotic_Signaling_in_Response_to_DN	BC-IL_2_Receptor_Beta_Chain_in_T_cell_Ac
NONE	BC-Phospholipase_C_d1_in_phospholipid_as	BC-Regulation_of_BAD_phosphorylation_pat	GM-Apoptosis_Mechanisms
NONE	BC-Activation_of_PKC_through_G_protein_c	NONE	NONE
BC-Pelp1_Modulation_of_Estrogen_Receptor	BC-Phospholipase_C_Signaling_Pathway_pat	NONE	NONE
Alzheimer's_disease	BC-PKC_catalyzed_phosphorylation_of_inhi	NONE	NONE
BC-Deregulation_of_CDK5_in_Alzheimers_Di	NONE	BC-The_Role_of_Eosinophils_in_the_Chemok	BC-Dendritic_cells_in_regulating_TH1_and
BC-Downregulated_of_MTA_3_in_ER_negative	NONE	BC-T_Cell_Receptor_and_CD3_Complex_pathw	BC-Activation_of_Csk_by_cAMP_dependent_P
BC-GATA3_participate_in_activating_the_T	NONE	BC-NO2_dependent_IL_12_Pathway_in_NK_cel	BC-Role_of_Tob_in_T_cell_activation_path
Nitrogen_metabolism	BC-Activation_of_cAMP_dependent_protein_	BC-HIV_Induced_T_Cell_Apoptosis_pathway	BC-Caspase_Cascade_in_Apoptosis_pathway
NONE	BC-Regulation_of_Spermatogenesis_by_CREM	BC-T_Cytotoxic_Cell_Surface_Molecules_pa	Antigen_processing_and_presentation
NONE	BC-Phospholipase_C_epsilon_pathway_pathw	BC-T_Helper_Cell_Surface_Molecules_pathw	Cell_adhesion_molecules_(CAMs)
NONE	BC-Attenuation_of_GPCR_Signaling_pathway	BC-Lck_and_Fyn_tyrosine_kinases_in_initi	Natural_killer_cell_mediated_cytotoxicit
BC-Cadmium_induces_DNA_synthesis_and_pro	BC-cftr_pathway	BC-IL_17_Signaling_Pathway_pathway	BC-IFN_gamma_signaling_pathway_pathway
BC-Oxidative_Stress_Induced_Gene_Express	BC-ChREBP_regulation_by_carbohydrates_an	BC-IL12_and_Stat4_Dependent_Signaling_Pa	NONE
BC-Aspirin_Blocks_Signaling_Pathway_Invo	BC-Corticosteroids_and_cardioprotection_	BC-The_Co_Stimulatory_Signal_During_T_ce	NONE
BC-Thrombin_signaling_and_protease_activ	BC-CCR3_signaling_in_Eosinophils_pathway	BC-CTL_mediated_immune_response_against_	NONE
BC-Erk_and_PI_3_Kinase_Are_Necessary_for	BC-How_Progesterone_Initiates_Oocyte_Mem	NONE	BC-Pelp1_Modulation_of_Estrogen_Receptor
BC-CXCR4_Signaling_Pathway_pathway	BC-Transcription_factor_CREB_and_its_ext	NONE	BC-Downregulated_of_MTA_3_in_ER_negative
BC-Effects_of_calcineurin_in_Keratinocyt	BC-Signaling_Pathway_from_G_Protein_Fami	NONE	BC-GATA3_participate_in_activating_the_T
BC-TPO_Signaling_Pathway_pathway	NONE	BC-Neutrophil_and_Its_Surface_Molecules_	Nitrogen_metabolism
GM-p38_MAPK_Signaling_Pathway_(BioCarta)	NONE	BC-B_Lymphocyte_Cell_Surface_Molecules_p	NONE
Type_II_diabetes_mellitus	NONE	BC-Adhesion_Molecules_on_Lymphocyte_path	NONE
GM-TGF_Beta_Signaling_Pathway	BC-Msp_Ron_Receptor_Signaling_Pathway_pa	BC-Monocyte_and_its_Surface_Molecules_pa	NONE
NONE	BC-Low_density_lipoprotein_(LDL)_pathway	NONE	BC-Activation_of_cAMP_dependent_protein_
NONE	BC-Regulation_of_hematopoiesis_by_cytoki	NONE	BC-Regulation_of_Spermatogenesis_by_CREM
NONE	BC-Cytokine_Network_pathway	NONE	BC-Phospholipase_C_epsilon_pathway_pathw
BC-Phosphoinositides_and_their_downstrea	GM-Cytokines_and_Inflammatory_Response_(	Alanine_and_aspartate_metabolism	BC-cftr_pathway
GM-Oxidative_Stress	BC-Cytokines_and_Inflammatory_Response_p	Glutamate_metabolism	BC-ChREBP_regulation_by_carbohydrates_an
GM-Prostaglandin_Synthesis_and_Regulatio	NONE	Butanoate_metabolism	BC-How_Progesterone_Initiates_Oocyte_Mem
Epithelial_cell_signaling_in_Helicobacte	NONE	Propanoate_metabolism	NONE
BC-Bioactive_Peptide_Induced_Signaling_P	NONE	Valine_leucine_and_isoleucine_degradatio	NONE
BC-Keratinocyte_Differentiation_pathway	BC-Pelp1_Modulation_of_Estrogen_Receptor	beta_Alanine_metabolism	NONE
Jak_STAT_signaling_pathway	Alzheimer's_disease	NONE	B_cell_receptor_signaling_pathway
NONE	BC-Deregulation_of_CDK5_in_Alzheimers_Di	NONE	Fc_epsilon_RI_signaling_pathway
NONE	BC-Downregulated_of_MTA_3_in_ER_negative	NONE	Leukocyte_transendothelial_migration
NONE	BC-GATA3_participate_in_activating_the_T	Galactose_metabolism	BC-BCR_Signaling_Pathway_pathway
BC-Multiple_antiapoptotic_pathways_from_	Nitrogen_metabolism	Carbon_fixation	BC-Fc_Epsilon_Receptor_I_Signaling_in_Ma
BC-IL_7_Signal_Transduction_pathway	NONE	GM-Glycolysis_and_Gluconeogenesis	NONE
BC-Regulation_of_BAD_phosphorylation_pat	NONE	Glycolysis___Gluconeogenesis	NONE
BC-Induction_of_apoptosis_through_DR3_an	NONE	NONE	NONE
BC-IL_2_Receptor_Beta_Chain_in_T_cell_Ac	BC-IL_7_Signal_Transduction_pathway	NONE	Alanine_and_aspartate_metabolism
GM-Apoptosis_Mechanisms	BC-Induction_of_apoptosis_through_DR3_an	NONE	Glutamate_metabolism
NONE	BC-IL_2_Receptor_Beta_Chain_in_T_cell_Ac	GM-Apoptosis_Modulation_by_HSP70	Butanoate_metabolism
NONE	GM-Apoptosis_Mechanisms	Linoleic_acid_metabolism	Propanoate_metabolism
NONE	NONE	Arachidonic_acid_metabolism	Valine_leucine_and_isoleucine_degradatio
BC-IFN_alpha_signaling_pathway_pathway	NONE	NONE	NONE
BC-Caspase_Cascade_in_Apoptosis_pathway	NONE	NONE	NONE
BC-Activation_of_Csk_by_cAMP_dependent_P	BC-Oxidative_Stress_Induced_Gene_Express	NONE	NONE
Toll_like_receptor_signaling_pathway	BC-Ras_Signaling_Pathway_pathway	BC-Classical_Complement_Pathway_pathway	BC-IL_18_Signaling_Pathway_pathway
Antigen_processing_and_presentation	BC-Rac_1_cell_motility_signaling_pathway	BC-Lectin_Induced_Complement_Pathway_pat	Type_I_diabetes_mellitus
Cell_adhesion_molecules_(CAMs)	GM-MAPK_Cascade	BC-Complement_Pathway_pathway	BC-Bystander_B_Cell_Activation_pathway
NONE	BC-Links_between_Pyk2_and_Map_Kinases_pa	NONE	BC-Antigen_Dependent_B_Cell_Activation_p
NONE	NONE	NONE	BC-IL_5_Signaling_Pathway_pathway
NONE	NONE	NONE	NONE
BC-Low_density_lipoprotein_(LDL)_pathway	NONE	Long_term_potentiation	NONE
BC-IL_5_Signaling_Pathway_pathway	GM-Oxidative_Stress	Calcium_signaling_pathway	NONE
BC-Cytokine_Network_pathway	B_cell_receptor_signaling_pathway	BC-Transcription_factor_CREB_and_its_ext	BC-PKC_catalyzed_phosphorylation_of_inhi
GM-Cytokines_and_Inflammatory_Response_(	Fc_epsilon_RI_signaling_pathway	GM-Matrix_Metalloproteinases	BC-Ion_Channel_and_Phorbal_Esters_Signal
BC-Cytokines_and_Inflammatory_Response_p	Leukocyte_transendothelial_migration	Adherens_junction	BC-Phospholipase_C_d1_in_phospholipid_as
NONE	Cytokine_cytokine_receptor_interaction	GM-G_Protein_Signaling_Pathways	BC-Activation_of_PKC_through_G_protein_c
NONE	NONE	GM-Calcium_Regulation_in_the_Cardiac_Cel	BC-Phospholipase_C_Signaling_Pathway_pat
NONE	NONE	GM-Myometrial_Relaxation_and_Contraction	NONE
BC-SODD_TNFR1_Signaling_Pathway_pathway	NONE	NONE	NONE
BC-IL_10_Anti_inflammatory_Signaling_Pat	BC-Neutrophil_and_Its_Surface_Molecules_	NONE	NONE
BC-B_Lymphocyte_Cell_Surface_Molecules_p	BC-B_Lymphocyte_Cell_Surface_Molecules_p	NONE	BC-Regulation_of_hematopoiesis_by_cytoki
BC-T_Cytotoxic_Cell_Surface_Molecules_pa	BC-Cells_and_Molecules_involved_in_local	BC-Sprouty_regulation_of_tyrosine_kinase	BC-Cytokine_Network_pathway
BC-T_Helper_Cell_Surface_Molecules_pathw	BC-Adhesion_Molecules_on_Lymphocyte_path	BC-Telomeres_Telomerase_Cellular_Aging_a	GM-Cytokines_and_Inflammatory_Response_(
BC-CTL_mediated_immune_response_against_	BC-Monocyte_and_its_Surface_Molecules_pa	GM-Circadian	BC-Cytokines_and_Inflammatory_Response_p
BC-IL_17_Signaling_Pathway_pathway	NONE	GM-Adipogenesis_Human	BC-Low_density_lipoprotein_(LDL)_pathway
NONE	NONE	GM-Muscle_fat_and_connective_tissue_spec	NONE
NONE	NONE	O_Glycan_biosynthesis	NONE
NONE	BC-IL_4_signaling_pathway_pathway	NONE	NONE
Taste_transduction	BC-Regulation_of_transcriptional_activit	NONE	GM-Apoptosis_Modulation_by_HSP70
GM-Matrix_Metalloproteinases	BC-Role_of_Tob_in_T_cell_activation_path	NONE	Linoleic_acid_metabolism
Ubiquinone_biosynthesis	Toll_like_receptor_signaling_pathway	BC-Caspase_Cascade_in_Apoptosis_pathway	Arachidonic_acid_metabolism
BC-Regulation_of_eIF4e_and_p70_S6_Kinase	Natural_killer_cell_mediated_cytotoxicit	B_cell_receptor_signaling_pathway	GM-GPCRs_Other
BC-EGF_Signaling_Pathway_pathway	NONE	Fc_epsilon_RI_signaling_pathway	NONE
BC-Phospholipids_as_signalling_intermedi	NONE	Leukocyte_transendothelial_migration	NONE
BC-Transcription_factor_CREB_and_its_ext	NONE	Cytokine_cytokine_receptor_interaction	NONE
BC-Angiotensin_II_mediated_activation_of	BC-Acetylation_and_Deacetylation_of_RelA	Toll_like_receptor_signaling_pathway	1__and_2_Methylnaphthalene_degradation
Long_term_potentiation	BC-CD40L_Signaling_Pathway_pathway	NONE	BC-Ahr_Signal_Transduction_Pathway_pathw
Long_term_depression	BC-TNFR2_Signaling_Pathway_pathway	NONE	Stilbene_coumarine_and_lignin_biosynthes
GM-G_Protein_Signaling_Pathways	BC-Chaperones_modulate_interferon_Signal	NONE	BC-Cardiac_Protection_Against_ROS_pathwa
GnRH_signaling_pathway	BC-The_4_1BB_dependent_immune_response_p	BC-Role_of_EGF_Receptor_Transactivation_	NONE
Wnt_signaling_pathway	BC-NF_kB_Signaling_Pathway_pathway	Epithelial_cell_signaling_in_Helicobacte	NONE
Phosphatidylinositol_signaling_system	BC-TNF_Stress_Related_Signaling_pathway	BC-Reelin_Signaling_Pathway_pathway	NONE
Oxidative_phosphorylation	BC-NFkB_activation_by_Nontypeable_Hemoph	BC-EGF_Signaling_Pathway_pathway	GM-p38_MAPK_Signaling_Pathway_(BioCarta)
GM-Calcium_Regulation_in_the_Cardiac_Cel	BC-Toll_Like_Receptor_Pathway_pathway	BC-Keratinocyte_Differentiation_pathway	BC-p38_MAPK_Signaling_Pathway_pathway
Calcium_signaling_pathway	BC-Signal_transduction_through_IL1R_path	NONE	GM-TGF_Beta_Signaling_Pathway
GM-Myometrial_Relaxation_and_Contraction	NONE	NONE	BC-Ras_Signaling_Pathway_pathway
NONE	NONE	NONE	BC-Rac_1_cell_motility_signaling_pathway
NONE	NONE	BC-Regulation_of_hematopoiesis_by_cytoki	GM-GPCRs_Class_B_Secretin_like
NONE	GM-GPCRs_Class_C_Metabotropic_glutamate_	BC-Cytokine_Network_pathway	BC-Rab_GTPases_Mark_Targets_In_The_Endoc
BC-BCR_Signaling_Pathway_pathway	BC-Angiotensin_II_mediated_activation_of	GM-Cytokines_and_Inflammatory_Response_(	GM-G13_Signaling_Pathway
BC-Fc_Epsilon_Receptor_I_Signaling_in_Ma	Wnt_signaling_pathway	BC-Cytokines_and_Inflammatory_Response_p	TGF_beta_signaling_pathway
B_cell_receptor_signaling_pathway	NONE	NONE	NONE
Fc_epsilon_RI_signaling_pathway	NONE	NONE	NONE
Leukocyte_transendothelial_migration	NONE	NONE	NONE
VEGF_signaling_pathway	BC-TSP_1_Induced_Apoptosis_in_Microvascu	GM-p38_MAPK_Signaling_Pathway_(BioCarta)	BC-Role_of_BRCA1_BRCA2_and_ATR_in_Cancer
Cytokine_cytokine_receptor_interaction	GM-GPCRs_Class_B_Secretin_like	Type_II_diabetes_mellitus	Huntington's_disease
	BC-IL_2_signaling_pathway_pathway	BC-p38_MAPK_Signaling_Pathway_pathway	N_Glycan_biosynthesis
	BC-Pertussis_toxin_insensitive_CCR5_Sign	BC-MAPKinase_Signaling_Pathway_pathway	BC-mTOR_Signaling_Pathway_pathway
	NONE	GM-MAPK_Cascade	GM-Translation_Factors
	NONE	BC-Links_between_Pyk2_and_Map_Kinases_pa	NONE
	NONE	GM-TGF_Beta_Signaling_Pathway	NONE
	Methionine_metabolism	NONE	NONE
	BC-Tumor_Suppressor_Arf_Inhibits_Ribosom	NONE	BC-Neutrophil_and_Its_Surface_Molecules_
	BC-Influence_of_Ras_and_Rho_proteins_on_	NONE	BC-Adhesion_Molecules_on_Lymphocyte_path
	BC-p53_Signaling_Pathway_pathway	Olfactory_transduction	BC-Monocyte_and_its_Surface_Molecules_pa
	Selenoamino_acid_metabolism	BC-FAS_signaling_pathway_(_CD95_)_pathwa	NONE
	BC-Cell_Cycle_G1_S_Check_Point_pathway	Inositol_phosphate_metabolism	NONE
	NONE	BC-BCR_Signaling_Pathway_pathway	NONE
	NONE	BC-Fc_Epsilon_Receptor_I_Signaling_in_Ma	BC-Links_between_Pyk2_and_Map_Kinases_pa
	NONE	Adipocytokine_signaling_pathway	BC-Aspirin_Blocks_Signaling_Pathway_Invo
	Fructose_and_mannose_metabolism	BC-HIV_I_Nef_negative_effector_of_Fas_an	BC-Thrombin_signaling_and_protease_activ
	GM-Circadian	VEGF_signaling_pathway	BC-Effects_of_calcineurin_in_Keratinocyt
	GM-Adipogenesis_Human	Tight_junction	BC-Oxidative_Stress_Induced_Gene_Express
	GM-Muscle_fat_and_connective_tissue_spec	Focal_adhesion	BC-Pertussis_toxin_insensitive_CCR5_Sign
	NONE	Regulation_of_actin_cytoskeleton	BC-Trka_Receptor_Signaling_Pathway_pathw
	NONE	GM-Human_Insulin_Signaling	BC-Cadmium_induces_DNA_synthesis_and_pro
	NONE	NONE	BC-CXCR4_Signaling_Pathway_pathway
	BC-IL_3_signaling_pathway_pathway	NONE	BC-Role_of_MEF2D_in_T_cell_Apoptosis_pat
	BC-Trka_Receptor_Signaling_Pathway_pathw	NONE	NONE
	BC-Cadmium_induces_DNA_synthesis_and_pro	BC-IL_7_Signal_Transduction_pathway	NONE
	BC-TPO_Signaling_Pathway_pathway	BC-Induction_of_apoptosis_through_DR3_an	NONE
	BC-Growth_Hormone_Signaling_Pathway_path	BC-IL_2_Receptor_Beta_Chain_in_T_cell_Ac	BC-Th1_Th2_Differentiation_pathway
		GM-Apoptosis_Mechanisms	BC-IL22_Soluble_Receptor_Signaling_Pathw
		BC-Bioactive_Peptide_Induced_Signaling_P	BC-D4_GDI_Signaling_Pathway_pathway
		Jak_STAT_signaling_pathway	BC-Selective_expression_of_chemokine_rec
		NONE	BC-SODD_TNFR1_Signaling_Pathway_pathway
		NONE	NONE
		NONE	NONE
		BC-Beta_Oxidation_of_Fatty_Acids_pathway	NONE
		GM-Fatty_Acid_Beta_Oxidation_3	BC-TSP_1_Induced_Apoptosis_in_Microvascu
		Benzoate_degradation_via_CoA_ligation	BC-Human_Cytomegalovirus_and_Map_Kinase_
		NONE	BC-Ras_Independent_pathway_in_NK_cell_me
		NONE	BC-AKT_Signaling_Pathway_pathway
		NONE	BC-Erk_and_PI_3_Kinase_Are_Necessary_for
		BC-How_does_salmonella_hijack_a_cell_pat	BC-fMLP_induced_chemokine_gene_expressio
		BC-Role_of_PI3K_subunit_p85_in_regulatio	NONE
		BC-Y_branching_of_actin_filaments_pathwa	NONE
		BC-Rho_cell_motility_signaling_pathway_p	NONE
		NONE	BC-Beta_Oxidation_of_Fatty_Acids_pathway
		NONE	GM-Fatty_Acid_Beta_Oxidation_3
		NONE	Benzoate_degradation_via_CoA_ligation
		BC-Aspirin_Blocks_Signaling_Pathway_Invo	Benzoate_degradation_via_hydroxylation
		BC-Thrombin_signaling_and_protease_activ	NONE
		BC-Effects_of_calcineurin_in_Keratinocyt	NONE
		BC-PKC_catalyzed_phosphorylation_of_inhi	NONE
		BC-CCR3_signaling_in_Eosinophils_pathway	BC-Basic_mechanism_of_action_of_PPARa_PP
		BC-Oxidative_Stress_Induced_Gene_Express	BC-Multi_step_Regulation_of_Transcriptio
		BC-Pertussis_toxin_insensitive_CCR5_Sign	Maturity_onset_diabetes_of_the_young
		BC-IL_3_signaling_pathway_pathway	GM-Monoamine_GPCRs
		BC-Trka_Receptor_Signaling_Pathway_pathw	NONE
		BC-Cadmium_induces_DNA_synthesis_and_pro	NONE
		BC-Growth_Hormone_Signaling_Pathway_path	NONE
		BC-CXCR4_Signaling_Pathway_pathway	BC-Corticosteroids_and_cardioprotection_
		BC-PDGF_Signaling_Pathway_pathway	BC-Rho_Selective_Guanine_Exchange_Factor
		BC-Role_of_MEF2D_in_T_cell_Apoptosis_pat	BC-Regulation_of_ck1_cdk5_by_type_1_glut
		BC-T_Cell_Receptor_Signaling_Pathway_pat	BC-Neuropeptides_VIP_and_PACAP_inhibit_t
		NONE	NONE
		NONE	NONE
		NONE	NONE
		BC-Ion_Channel_and_Phorbal_Esters_Signal	BC-ADP_Ribosylation_Factor_pathway
		BC-Phospholipase_C_d1_in_phospholipid_as	BC-Endocytotic_role_of_NDK_Phosphins_and
		BC-Activation_of_PKC_through_G_protein_c	BC-nos1Pathway_pathway
		BC-Phospholipase_C_Signaling_Pathway_pat	BC-TNFR1_Signaling_Pathway_pathway
			BC-Control_of_skeletal_myogenesis_by_HDA
			BC-Integrin_Signaling_Pathway_pathway
			gamma_Hexachlorocyclohexane_degradation
			GM-Peptide_GPCRs
			ECM_receptor_interaction
			GM-GPCRs_Class_A_Rhodopsin_like
			NONE
			NONE
			NONE
			GM-Signal_Transduction_of_S1P
			Sphingolipid_metabolism
			BC-Phospholipids_as_signalling_intermedi
			GM-Nuclear_Receptors
			Pancreatic_cancer
			GM-Electron_Transport_Chain
			NONE
			NONE
			NONE
			BC-Signal_Dependent_Regulation_of_Myogen
			BC-Phosphorylation_of_MEK1_by_cdk5_p35_d
			BC-Role_of_nicotinic_acetylcholine_recep
			BC-Ca++__Calmodulin_dependent_Protein_Ki
			BC-Role_of_Erk5_in_Neuronal_Survival_pat
			GM-Statin_Pathway_(PharmGKB)
			BC-Regulation_of_PGC_1a_pathway
			GM-Striated_Muscle_Contraction
			Neuroactive_ligand_receptor_interaction
			NONE
			NONE
			NONE
			BC-Regulation_of_BAD_phosphorylation_pat
			BC-Multiple_antiapoptotic_pathways_from_
			BC-The_IGF_1_Receptor_and_Longevity_path
			NONE
			NONE
			NONE
			BC-Attenuation_of_GPCR_Signaling_pathway
			GM-Calcium_Regulation_in_the_Cardiac_Cel
			BC-Signaling_Pathway_from_G_Protein_Fami
			BC-Regulation_of_eIF4e_and_p70_S6_Kinase
			BC-NFAT_and_Hypertrophy_of_the_heart_(Tr

## Sheet: miller
UNQID	UNQID	UNQID	UNQID
GM-GPCRs_Class_B_Secretin_like	BC-Cyclins_and_Cell_Cycle_Regulation_pat	BC-Cyclins_and_Cell_Cycle_Regulation_pat	BC-Eph_Kinases_and_ephrins_support_plate
BC-Rac_1_cell_motility_signaling_pathway	BC-Cell_Cycle_G1_S_Check_Point_pathway	BC-Cell_Cycle_G1_S_Check_Point_pathway	T_cell_receptor_signaling_pathway
GM-p38_MAPK_Signaling_Pathway_(BioCarta)	GM-DNA_Replication	GM-DNA_Replication	Natural_killer_cell_mediated_cytotoxicit
Inositol_phosphate_metabolism	GM-Embryonic_Stem_Cell	GM-Embryonic_Stem_Cell	BC-T_Cell_Receptor_Signaling_Pathway_pat
BC-p38_MAPK_Signaling_Pathway_pathway	Cell_cycle	Cell_cycle	Toll_like_receptor_signaling_pathway
GM-Wnt_Signaling_Pathway	NONE	BC-Influence_of_Ras_and_Rho_proteins_on_	Cytokine_cytokine_receptor_interaction
Adherens_junction	NONE	BC-p53_Signaling_Pathway_pathway	NONE
Tight_junction	NONE	BC-ATM_Signaling_Pathway_pathway	NONE
Axon_guidance	BC-Role_of_Mitochondria_in_Apoptotic_Sig	BC-Role_of_BRCA1_BRCA2_and_ATR_in_Cancer	NONE
Wnt_signaling_pathway	BC-Induction_of_apoptosis_through_DR3_an	NONE	Long_term_potentiation
Phosphatidylinositol_signaling_system	BC-FAS_signaling_pathway_(_CD95_)_pathwa	NONE	Long_term_depression
NONE	BC-HIV_I_Nef_negative_effector_of_Fas_an	NONE	GM-G_Protein_Signaling_Pathways
NONE	NONE	Long_term_potentiation	Calcium_signaling_pathway
NONE	NONE	Long_term_depression	GM-Muscle_fat_and_connective_tissue_spec
BC-Acetylation_and_Deacetylation_of_RelA	NONE	GM-G_Protein_Signaling_Pathways	NONE
BC-CD40L_Signaling_Pathway_pathway	Long_term_potentiation	GnRH_signaling_pathway	NONE
BC-TNFR2_Signaling_Pathway_pathway	Long_term_depression	Insulin_signaling_pathway	NONE
BC-Chaperones_modulate_interferon_Signal	GM-G_Protein_Signaling_Pathways	Calcium_signaling_pathway	BC-IL_3_signaling_pathway_pathway
BC-The_4_1BB_dependent_immune_response_p	GnRH_signaling_pathway	GM-Muscle_fat_and_connective_tissue_spec	BC-IL_2_signaling_pathway_pathway
BC-NF_kB_Signaling_Pathway_pathway	Insulin_signaling_pathway	GM-Calcium_Regulation_in_the_Cardiac_Cel	BC-EPO_Signaling_Pathway_pathway
BC-TNF_Stress_Related_Signaling_pathway	Calcium_signaling_pathway	NONE	BC-Inhibition_of_Cellular_Proliferation_
BC-Toll_Like_Receptor_Pathway_pathway	NONE	NONE	BC-Insulin_Signaling_Pathway_pathway
BC-Signal_transduction_through_IL1R_path	NONE	NONE	BC-TPO_Signaling_Pathway_pathway
Epithelial_cell_signaling_in_Helicobacte	NONE	BC-Acetylation_and_Deacetylation_of_RelA	BC-PDGF_Signaling_Pathway_pathway
NONE	BC-Regulation_of_cell_cycle_progression_	BC-The_4_1BB_dependent_immune_response_p	BC-EGF_Signaling_Pathway_pathway
NONE	BC-cdc25_and_chk1_Regulatory_Pathway_in_	BC-NF_kB_Signaling_Pathway_pathway	BC-TNFR1_Signaling_Pathway_pathway
NONE	BC-Sonic_Hedgehog_(SHH)_Receptor_Ptc1_Re	BC-TNF_Stress_Related_Signaling_pathway	GM-Signaling_of_Hepatocyte_Growth_Factor
BC-Pelp1_Modulation_of_Estrogen_Receptor	BC-Activation_of_Src_by_Protein_tyrosine	BC-NFkB_activation_by_Nontypeable_Hemoph	BC-Signaling_of_Hepatocyte_Growth_Factor
BC-Downregulated_of_MTA_3_in_ER_negative	BC-RB_Tumor_Suppressor_Checkpoint_Signal	BC-Toll_Like_Receptor_Pathway_pathway	BC-TSP_1_Induced_Apoptosis_in_Microvascu
BC-GATA3_participate_in_activating_the_T	BC-Cell_Cycle_G2_M_Checkpoint_pathway	BC-Signal_transduction_through_IL1R_path	BC-IGF_1_Signaling_Pathway_pathway
Nitrogen_metabolism	NONE	NONE	BC-Links_between_Pyk2_and_Map_Kinases_pa
BC-CARM1_and_Regulation_of_the_Estrogen_	NONE	NONE	NONE
NONE	NONE	NONE	NONE
NONE	BC-The_Role_of_Eosinophils_in_the_Chemok	BC-Role_of_Mitochondria_in_Apoptotic_Sig	NONE
NONE	BC-Bystander_B_Cell_Activation_pathway	BC-Induction_of_apoptosis_through_DR3_an	BC-Cyclins_and_Cell_Cycle_Regulation_pat
Alanine_and_aspartate_metabolism	BC-B_Lymphocyte_Cell_Surface_Molecules_p	BC-FAS_signaling_pathway_(_CD95_)_pathwa	BC-Cell_Cycle_G1_S_Check_Point_pathway
Butanoate_metabolism	BC-Antigen_Dependent_B_Cell_Activation_p	BC-HIV_I_Nef_negative_effector_of_Fas_an	GM-DNA_Replication
Propanoate_metabolism	BC-Th1_Th2_Differentiation_pathway	BC-Stress_Induction_of_HSP_Regulation_pa	GM-Embryonic_Stem_Cell
GM-Glycolysis_and_Gluconeogenesis	NONE	NONE	Cell_cycle
Valine_leucine_and_isoleucine_degradatio	NONE	NONE	BC-Role_of_BRCA1_BRCA2_and_ATR_in_Cancer
NONE	NONE	NONE	NONE
NONE	BC-Pelp1_Modulation_of_Estrogen_Receptor	Pentose_phosphate_pathway	NONE
NONE	BC-Downregulated_of_MTA_3_in_ER_negative	Alanine_and_aspartate_metabolism	NONE
BC-p53_Signaling_Pathway_pathway	BC-GATA3_participate_in_activating_the_T	Glutamate_metabolism	BC-Role_of_Mitochondria_in_Apoptotic_Sig
BC-Cyclins_and_Cell_Cycle_Regulation_pat	Nitrogen_metabolism	Butanoate_metabolism	BC-Induction_of_apoptosis_through_DR3_an
BC-ATM_Signaling_Pathway_pathway	BC-CARM1_and_Regulation_of_the_Estrogen_	Propanoate_metabolism	BC-FAS_signaling_pathway_(_CD95_)_pathwa
BC-Role_of_BRCA1_BRCA2_and_ATR_in_Cancer	NONE	Valine_leucine_and_isoleucine_degradatio	BC-HIV_I_Nef_negative_effector_of_Fas_an
BC-Cell_Cycle_G1_S_Check_Point_pathway	NONE	Carbon_fixation	NONE
GM-DNA_Replication	NONE	Bile_acid_biosynthesis	NONE
GM-Embryonic_Stem_Cell	BC-Acetylation_and_Deacetylation_of_RelA	NONE	NONE
Cell_cycle	BC-CD40L_Signaling_Pathway_pathway	NONE	BC-Ras_Independent_pathway_in_NK_cell_me
NONE	BC-TNFR2_Signaling_Pathway_pathway	NONE	Antigen_processing_and_presentation
NONE	BC-Chaperones_modulate_interferon_Signal	BC-Pelp1_Modulation_of_Estrogen_Receptor	Cell_adhesion_molecules_(CAMs)
NONE	BC-The_4_1BB_dependent_immune_response_p	BC-Downregulated_of_MTA_3_in_ER_negative	Type_I_diabetes_mellitus
BC-Eph_Kinases_and_ephrins_support_plate	BC-NF_kB_Signaling_Pathway_pathway	BC-GATA3_participate_in_activating_the_T	BC-Th1_Th2_Differentiation_pathway
BC-Ras_Independent_pathway_in_NK_cell_me	BC-TNF_Stress_Related_Signaling_pathway	Nitrogen_metabolism	NONE
BC-IL_17_Signaling_Pathway_pathway	BC-NFkB_activation_by_Nontypeable_Hemoph	BC-CARM1_and_Regulation_of_the_Estrogen_	NONE
BC-Role_of_Tob_in_T_cell_activation_path	BC-Toll_Like_Receptor_Pathway_pathway	NONE	NONE
BC-T_Cell_Receptor_Signaling_Pathway_pat	Epithelial_cell_signaling_in_Helicobacte	NONE	Alanine_and_aspartate_metabolism
Antigen_processing_and_presentation	NONE	NONE	Butanoate_metabolism
T_cell_receptor_signaling_pathway	NONE	BC-IL_3_signaling_pathway_pathway	Propanoate_metabolism
Cell_adhesion_molecules_(CAMs)	NONE	BC-Nerve_growth_factor_pathway_(NGF)_pat	Valine_leucine_and_isoleucine_degradatio
Natural_killer_cell_mediated_cytotoxicit	BC-Phospholipase_C_epsilon_pathway_pathw	BC-IL_2_signaling_pathway_pathway	NONE
NONE	BC-Attenuation_of_GPCR_Signaling_pathway	BC-EPO_Signaling_Pathway_pathway	NONE
NONE	BC-cftr_pathway	BC-Inhibition_of_Cellular_Proliferation_	NONE
NONE	BC-ChREBP_regulation_by_carbohydrates_an	BC-Insulin_Signaling_Pathway_pathway	BC-Role_of_Tob_in_T_cell_activation_path
BC-T_Cell_Receptor_and_CD3_Complex_pathw	BC-CCR3_signaling_in_Eosinophils_pathway	BC-TPO_Signaling_Pathway_pathway	BC-IL_7_Signal_Transduction_pathway
BC-HIV_Induced_T_Cell_Apoptosis_pathway	BC-How_Progesterone_Initiates_Oocyte_Mem	BC-PDGF_Signaling_Pathway_pathway	BC-D4_GDI_Signaling_Pathway_pathway
BC-T_Cytotoxic_Cell_Surface_Molecules_pa	BC-Transcription_factor_CREB_and_its_ext	BC-EGF_Signaling_Pathway_pathway	BC-Caspase_Cascade_in_Apoptosis_pathway
BC-T_Helper_Cell_Surface_Molecules_pathw	NONE	BC-TNFR1_Signaling_Pathway_pathway	NONE
BC-CTL_mediated_immune_response_against_	NONE	GM-Signaling_of_Hepatocyte_Growth_Factor	NONE
BC-Lck_and_Fyn_tyrosine_kinases_in_initi	NONE	BC-Signaling_of_Hepatocyte_Growth_Factor	NONE
BC-The_Co_Stimulatory_Signal_During_T_ce	BC-T_Cell_Receptor_and_CD3_Complex_pathw	BC-Phosphorylation_of_MEK1_by_cdk5_p35_d	B_cell_receptor_signaling_pathway
NONE	BC-NO2_dependent_IL_12_Pathway_in_NK_cel	BC-Cadmium_induces_DNA_synthesis_and_pro	Fc_epsilon_RI_signaling_pathway
NONE	BC-HIV_Induced_T_Cell_Apoptosis_pathway	BC-Repression_of_Pain_Sensation_by_the_T	Leukocyte_transendothelial_migration
NONE	BC-T_Cytotoxic_Cell_Surface_Molecules_pa	BC-Oxidative_Stress_Induced_Gene_Express	Jak_STAT_signaling_pathway
BC-The_Role_of_Eosinophils_in_the_Chemok	BC-T_Helper_Cell_Surface_Molecules_pathw	BC-Integrin_Signaling_Pathway_pathway	NONE
BC-Bystander_B_Cell_Activation_pathway	BC-CTL_mediated_immune_response_against_	NONE	NONE
BC-B_Lymphocyte_Cell_Surface_Molecules_p	BC-Lck_and_Fyn_tyrosine_kinases_in_initi	NONE	NONE
BC-Antigen_Dependent_B_Cell_Activation_p	BC-IL_17_Signaling_Pathway_pathway	NONE	BC-Alternative_Complement_Pathway_pathwa
NONE	BC-IL12_and_Stat4_Dependent_Signaling_Pa	BC-Phospholipase_C_epsilon_pathway_pathw	BC-Classical_Complement_Pathway_pathway
NONE	BC-The_Co_Stimulatory_Signal_During_T_ce	BC-Attenuation_of_GPCR_Signaling_pathway	BC-Lectin_Induced_Complement_Pathway_pat
NONE	NONE	BC-cftr_pathway	BC-Complement_Pathway_pathway
BC-Influence_of_Ras_and_Rho_proteins_on_	NONE	BC-ChREBP_regulation_by_carbohydrates_an	NONE
Bile_acid_biosynthesis	NONE	BC-Activation_of_cAMP_dependent_protein_	NONE
Glycine_serine_and_threonine_metabolism	BC-IL_3_signaling_pathway_pathway	NONE	NONE
Lysine_degradation	BC-Nerve_growth_factor_pathway_(NGF)_pat	NONE	BC-Pelp1_Modulation_of_Estrogen_Receptor
Pyruvate_metabolism	BC-IL_2_signaling_pathway_pathway	NONE	BC-Downregulated_of_MTA_3_in_ER_negative
Glycolysis___Gluconeogenesis	BC-EPO_Signaling_Pathway_pathway	Urea_cycle_and_metabolism_of_amino_group	BC-GATA3_participate_in_activating_the_T
NONE	BC-Inhibition_of_Cellular_Proliferation_	Glutathione_metabolism	BC-CARM1_and_Regulation_of_the_Estrogen_
NONE	BC-Insulin_Signaling_Pathway_pathway	Arginine_and_proline_metabolism	NONE
NONE	BC-TPO_Signaling_Pathway_pathway	GM-Circadian	NONE
BC-Repression_of_Pain_Sensation_by_the_T	BC-PDGF_Signaling_Pathway_pathway	NONE	NONE
BC-Nerve_growth_factor_pathway_(NGF)_pat	BC-EGF_Signaling_Pathway_pathway	NONE	BC-Acetylation_and_Deacetylation_of_RelA
BC-IL_2_signaling_pathway_pathway	Colorectal_cancer	NONE	BC-The_4_1BB_dependent_immune_response_p
BC-EPO_Signaling_Pathway_pathway	BC-TNFR1_Signaling_Pathway_pathway	BC-T_Cell_Receptor_and_CD3_Complex_pathw	BC-NF_kB_Signaling_Pathway_pathway
BC-Insulin_Signaling_Pathway_pathway	BC-Links_between_Pyk2_and_Map_Kinases_pa	BC-HIV_Induced_T_Cell_Apoptosis_pathway	BC-TNF_Stress_Related_Signaling_pathway
BC-TPO_Signaling_Pathway_pathway	GM-Signaling_of_Hepatocyte_Growth_Factor	BC-T_Cytotoxic_Cell_Surface_Molecules_pa	BC-NFkB_activation_by_Nontypeable_Hemoph
BC-PDGF_Signaling_Pathway_pathway	BC-Signaling_of_Hepatocyte_Growth_Factor	BC-T_Helper_Cell_Surface_Molecules_pathw	BC-Toll_Like_Receptor_Pathway_pathway
BC-TNFR1_Signaling_Pathway_pathway	NONE	BC-CTL_mediated_immune_response_against_	BC-CD40L_Signaling_Pathway_pathway
GM-Signaling_of_Hepatocyte_Growth_Factor	NONE	BC-Lck_and_Fyn_tyrosine_kinases_in_initi	BC-TNFR2_Signaling_Pathway_pathway
BC-Integrin_Signaling_Pathway_pathway	NONE	BC-The_Co_Stimulatory_Signal_During_T_ce	Epithelial_cell_signaling_in_Helicobacte
BC-Signaling_of_Hepatocyte_Growth_Factor	BC-Ion_Channel_and_Phorbal_Esters_Signal	NONE	NONE
NONE	BC-Phospholipase_C_d1_in_phospholipid_as	NONE	NONE
NONE	BC-Activation_of_PKC_through_G_protein_c	NONE	NONE
NONE	BC-Phospholipase_C_Signaling_Pathway_pat	BC-BCR_Signaling_Pathway_pathway	BC-T_Cell_Receptor_and_CD3_Complex_pathw
BC-Regulation_of_cell_cycle_progression_	BC-PKC_catalyzed_phosphorylation_of_inhi	BC-Fc_Epsilon_Receptor_I_Signaling_in_Ma	BC-HIV_Induced_T_Cell_Apoptosis_pathway
BC-cdc25_and_chk1_Regulatory_Pathway_in_	BC-Trka_Receptor_Signaling_Pathway_pathw	B_cell_receptor_signaling_pathway	BC-T_Cytotoxic_Cell_Surface_Molecules_pa
BC-Sonic_Hedgehog_(SHH)_Receptor_Ptc1_Re	NONE	Fc_epsilon_RI_signaling_pathway	BC-T_Helper_Cell_Surface_Molecules_pathw
BC-RB_Tumor_Suppressor_Checkpoint_Signal	NONE	NONE	BC-CTL_mediated_immune_response_against_
BC-Cell_Cycle_G2_M_Checkpoint_pathway	NONE	NONE	BC-Lck_and_Fyn_tyrosine_kinases_in_initi
NONE	BC-Eph_Kinases_and_ephrins_support_plate	NONE	BC-The_Co_Stimulatory_Signal_During_T_ce
NONE	BC-Ras_Independent_pathway_in_NK_cell_me	BC-Regulation_of_cell_cycle_progression_	BC-IL_17_Signaling_Pathway_pathway
NONE	BC-Selective_expression_of_chemokine_rec	BC-cdc25_and_chk1_Regulatory_Pathway_in_	NONE
BC-Ion_Channel_and_Phorbal_Esters_Signal	BC-Role_of_Tob_in_T_cell_activation_path	BC-Sonic_Hedgehog_(SHH)_Receptor_Ptc1_Re	NONE
BC-Phospholipase_C_d1_in_phospholipid_as	Antigen_processing_and_presentation	BC-Activation_of_Src_by_Protein_tyrosine	NONE
BC-g_Secretase_mediated_ErbB4_Signaling_	Cell_adhesion_molecules_(CAMs)	BC-RB_Tumor_Suppressor_Checkpoint_Signal	BC-Regulation_of_cell_cycle_progression_
BC-Activation_of_PKC_through_G_protein_c	NONE	BC-Cell_Cycle_G2_M_Checkpoint_pathway	BC-cdc25_and_chk1_Regulatory_Pathway_in_
BC-Phospholipase_C_Signaling_Pathway_pat	NONE	NONE	BC-Sonic_Hedgehog_(SHH)_Receptor_Ptc1_Re
BC-PKC_catalyzed_phosphorylation_of_inhi	NONE	NONE	BC-RB_Tumor_Suppressor_Checkpoint_Signal
NONE	BC-Angiotensin_converting_enzyme_2_regul	NONE	BC-Cell_Cycle_G2_M_Checkpoint_pathway
NONE	BC-Vitamin_C_in_the_Brain_pathway	BC-The_Role_of_Eosinophils_in_the_Chemok	NONE
NONE	BC-Acute_Myocardial_Infarction_pathway	BC-Bystander_B_Cell_Activation_pathway	NONE
BC-Erythropoietin_mediated_neuroprotecti	BC-Intrinsic_Prothrombin_Activation_Path	BC-Antigen_Dependent_B_Cell_Activation_p	NONE
BC-Apoptotic_Signaling_in_Response_to_DN	NONE	BC-IL_5_Signaling_Pathway_pathway	BC-Bystander_B_Cell_Activation_pathway
BC-FAS_signaling_pathway_(_CD95_)_pathwa	NONE	NONE	BC-Antigen_Dependent_B_Cell_Activation_p
BC-IL_2_Receptor_Beta_Chain_in_T_cell_Ac	NONE	NONE	BC-B_Lymphocyte_Cell_Surface_Molecules_p
Toll_like_receptor_signaling_pathway	BC-Regulation_of_hematopoiesis_by_cytoki	NONE	NONE
GM-Apoptosis_Mechanisms	BC-Cytokine_Network_pathway	BC-B_Lymphocyte_Cell_Surface_Molecules_p	NONE
NONE	GM-Cytokines_and_Inflammatory_Response_(	BC-Ras_Independent_pathway_in_NK_cell_me	NONE
NONE	BC-Cytokines_and_Inflammatory_Response_p	Antigen_processing_and_presentation	Glutamate_metabolism
NONE	NONE	Cell_adhesion_molecules_(CAMs)	Urea_cycle_and_metabolism_of_amino_group
BC-IFN_gamma_signaling_pathway_pathway	NONE	NONE	GM-Circadian
BC-IL_18_Signaling_Pathway_pathway	NONE	NONE	Pyrimidine_metabolism
BC-NO2_dependent_IL_12_Pathway_in_NK_cel	BC-Cells_and_Molecules_involved_in_local	NONE	NONE
BC-Dendritic_cells_in_regulating_TH1_and	BC-Pertussis_toxin_insensitive_CCR5_Sign	D_Glutamine_and_D_glutamate_metabolism	NONE
BC-Th1_Th2_Differentiation_pathway	GM-p38_MAPK_Signaling_Pathway_(BioCarta)	BC-Catabolic_Pathways_for_Arginine__Hist	NONE
BC-Selective_expression_of_chemokine_rec	BC-Signaling_Pathway_from_G_Protein_Fami	BC-The_reactions_that_feed_amino_groups_	BC-Phospholipase_C_epsilon_pathway_pathw
BC-IL12_and_Stat4_Dependent_Signaling_Pa	BC-MAPKinase_Signaling_Pathway_pathway	BC-Biosynthesis_of_Proline_in_Bacteria_p	BC-Attenuation_of_GPCR_Signaling_pathway
NONE	GM-Integrin_mediated_cell_adhesion	NONE	BC-cftr_pathway
NONE	NONE	NONE	BC-ChREBP_regulation_by_carbohydrates_an
NONE	NONE	NONE	BC-Activation_of_cAMP_dependent_protein_
Long_term_potentiation	NONE	BC-Ion_Channel_and_Phorbal_Esters_Signal	BC-Regulation_of_Spermatogenesis_by_CREM
Long_term_depression	D_Glutamine_and_D_glutamate_metabolism	BC-Phospholipase_C_d1_in_phospholipid_as	BC-Corticosteroids_and_cardioprotection_
GM-G_Protein_Signaling_Pathways	BC-Catabolic_Pathways_for_Arginine__Hist	BC-Activation_of_PKC_through_G_protein_c	NONE
GnRH_signaling_pathway	BC-The_reactions_that_feed_amino_groups_	BC-Phospholipase_C_Signaling_Pathway_pat	NONE
Insulin_signaling_pathway	NONE	BC-PKC_catalyzed_phosphorylation_of_inhi	NONE
GM-Muscle_fat_and_connective_tissue_spec	NONE	BC-Trka_Receptor_Signaling_Pathway_pathw	BC-Ion_Channel_and_Phorbal_Esters_Signal
Calcium_signaling_pathway	NONE	NONE	BC-Phospholipase_C_d1_in_phospholipid_as
GM-Myometrial_Relaxation_and_Contraction	Pentose_phosphate_pathway	NONE	BC-Activation_of_PKC_through_G_protein_c
NONE	Fructose_and_mannose_metabolism	NONE	BC-Phospholipase_C_Signaling_Pathway_pat
NONE	beta_Alanine_metabolism	BC-Eph_Kinases_and_ephrins_support_plate	BC-Trka_Receptor_Signaling_Pathway_pathw
NONE	Alanine_and_aspartate_metabolism	BC-Role_of_Tob_in_T_cell_activation_path	NONE
Pentose_phosphate_pathway	Glutamate_metabolism	BC-Pertussis_toxin_insensitive_CCR5_Sign	NONE
Fructose_and_mannose_metabolism	Butanoate_metabolism	T_cell_receptor_signaling_pathway	NONE
Glutamate_metabolism	Propanoate_metabolism	Natural_killer_cell_mediated_cytotoxicit	BC-IL_6_signaling_pathway_pathway
GM-Circadian	Valine_leucine_and_isoleucine_degradatio	BC-IL_7_Signal_Transduction_pathway	GM-Nuclear_Receptors
Pyrimidine_metabolism	NONE	BC-Activation_of_Csk_by_cAMP_dependent_P	GM-Adipogenesis_Human
NONE	NONE	BC-T_Cell_Receptor_Signaling_Pathway_pat	NONE
NONE	NONE	BC-Granzyme_A_mediated_Apoptosis_Pathway	NONE
NONE	Cysteine_metabolism	BC-D4_GDI_Signaling_Pathway_pathway	NONE
BC-Phospholipase_C_epsilon_pathway_pathw	BC-The_SARS_coronavirus_Life_Cycle_pathw	BC-Caspase_Cascade_in_Apoptosis_pathway	BC-Neutrophil_and_Its_Surface_Molecules_
BC-Attenuation_of_GPCR_Signaling_pathway	BC-METS_affect_on_Macrophage_Differentia	NONE	BC-Adhesion_Molecules_on_Lymphocyte_path
BC-cftr_pathway	BC-Tumor_Suppressor_Arf_Inhibits_Ribosom	NONE	BC-Monocyte_and_its_Surface_Molecules_pa
BC-ChREBP_regulation_by_carbohydrates_an	Urea_cycle_and_metabolism_of_amino_group	NONE	NONE
BC-CCR3_signaling_in_Eosinophils_pathway	BC-Influence_of_Ras_and_Rho_proteins_on_	BC-Proteasome_Complex_pathway	NONE
BC-Transcription_factor_CREB_and_its_ext	BC-p53_Signaling_Pathway_pathway	Ubiquinone_biosynthesis	NONE
NONE	BC-Proteasome_Complex_pathway	GM-TCA_Cycle	Aminoacyl_tRNA_biosynthesis
NONE	Aminoacyl_tRNA_biosynthesis	Glycolysis___Gluconeogenesis	Taurine_and_hypotaurine_metabolism
NONE	Carbon_fixation	GM-Electron_Transport_Chain	Methionine_metabolism
BC-SODD_TNFR1_Signaling_Pathway_pathway	BC-ATM_Signaling_Pathway_pathway	Oxidative_phosphorylation	Selenoamino_acid_metabolism
Type_I_diabetes_mellitus	BC-Role_of_BRCA1_BRCA2_and_ATR_in_Cancer	Glycine_serine_and_threonine_metabolism	NONE
BC-IL22_Soluble_Receptor_Signaling_Pathw	Ubiquinone_biosynthesis	Prion_disease	NONE
GM-Cytokines_and_Inflammatory_Response_(	Glutathione_metabolism	NONE	NONE
GM-Statin_Pathway_(PharmGKB)	GM-TCA_Cycle	NONE	BC-Cyclin_E_Destruction_Pathway_pathway
BC-Cytokines_and_Inflammatory_Response_p	GM-Glycolysis_and_Gluconeogenesis	NONE	BC-E2F1_Destruction_Pathway_pathway
GM-Peptide_GPCRs	Pyruvate_metabolism	BC-IL_17_Signaling_Pathway_pathway	BC-Regulation_of_p27_Phosphorylation_dur
NONE	Arginine_and_proline_metabolism	BC-Regulation_of_hematopoiesis_by_cytoki	NONE
NONE	GM-Circadian	BC-Cytokine_Network_pathway	NONE
NONE	Glycolysis___Gluconeogenesis	BC-Cytokines_and_Inflammatory_Response_p	NONE
BC-Signal_Dependent_Regulation_of_Myogen	Pyrimidine_metabolism	NONE	BC-Regulation_of_hematopoiesis_by_cytoki
BC-Ca++__Calmodulin_dependent_Protein_Ki	GM-Electron_Transport_Chain	NONE	BC-Cytokine_Network_pathway
BC-Role_of_Erk5_in_Neuronal_Survival_pat	Oxidative_phosphorylation	NONE	BC-Cytokines_and_Inflammatory_Response_p
BC-Regulation_of_ck1_cdk5_by_type_1_glut	NONE	BC-How_does_salmonella_hijack_a_cell_pat	GM-Cytokines_and_Inflammatory_Response_(
BC-nos1Pathway_pathway	NONE	BC-Role_of_PI3K_subunit_p85_in_regulatio	NONE
BC-Regulation_of_PGC_1a_pathway	NONE	BC-Y_branching_of_actin_filaments_pathwa	NONE
NONE	BC-Multiple_antiapoptotic_pathways_from_	BC-Rho_cell_motility_signaling_pathway_p	NONE
NONE	BC-The_IGF_1_Receptor_and_Longevity_path	NONE	BC-Transcription_Regulation_by_Methyltra
NONE	BC-IL_6_signaling_pathway_pathway	NONE	BC-Map_Kinase_Inactivation_of_SMRT_Corep
BC-Fc_Epsilon_Receptor_I_Signaling_in_Ma	BC-IGF_1_Signaling_Pathway_pathway	NONE	BC-Nuclear_receptors_coordinate_the_acti
B_cell_receptor_signaling_pathway	NONE	BC-Erythropoietin_mediated_neuroprotecti	BC-Regulation_of_transcriptional_activit
Fc_epsilon_RI_signaling_pathway	NONE	GM-Proteasome_Degradation	NONE
Leukocyte_transendothelial_migration	NONE	Toll_like_receptor_signaling_pathway	NONE
Jak_STAT_signaling_pathway	BC-IL_18_Signaling_Pathway_pathway	BC-TSP_1_Induced_Apoptosis_in_Microvascu	NONE
	Type_I_diabetes_mellitus	NONE	Phenylalanine_metabolism
	BC-Dendritic_cells_in_regulating_TH1_and	NONE	Maturity_onset_diabetes_of_the_young
	GM-Peptide_GPCRs	NONE	Tyrosine_metabolism
	NONE	GM-Cytokines_and_Inflammatory_Response_(	BC-Actions_of_Nitric_Oxide_in_the_Heart_
	NONE	GM-Peptide_GPCRs	NONE
	NONE	BC-SODD_TNFR1_Signaling_Pathway_pathway	NONE
	BC-BCR_Signaling_Pathway_pathway	GM-Statin_Pathway_(PharmGKB)	NONE
	BC-Fc_Epsilon_Receptor_I_Signaling_in_Ma	NONE	BC-Signaling_Pathway_from_G_Protein_Fami
	B_cell_receptor_signaling_pathway	NONE	BC-fMLP_induced_chemokine_gene_expressio
	Fc_epsilon_RI_signaling_pathway	NONE	GM-Wnt_Signaling_Pathway
	T_cell_receptor_signaling_pathway	BC-The_IGF_1_Receptor_and_Longevity_path	BC-CCR3_signaling_in_Eosinophils_pathway
	Natural_killer_cell_mediated_cytotoxicit	BC-IL_6_signaling_pathway_pathway	NONE
	NONE	BC-IGF_1_Signaling_Pathway_pathway	NONE
	NONE	GM-Nuclear_Receptors	NONE
	NONE	GM-Adipogenesis_Human	BC-Intrinsic_Prothrombin_Activation_Path
	BC-How_does_salmonella_hijack_a_cell_pat	NONE	GM-Blood_Clotting_Cascade
	BC-Role_of_PI3K_subunit_p85_in_regulatio	NONE	BC-Angiotensin_converting_enzyme_2_regul
	BC-Y_branching_of_actin_filaments_pathwa	NONE	BC-Vitamin_C_in_the_Brain_pathway
	BC-Rho_cell_motility_signaling_pathway_p	BC-Alternative_Complement_Pathway_pathwa	BC-Acute_Myocardial_Infarction_pathway
	NONE	BC-Classical_Complement_Pathway_pathway	NONE
	NONE	BC-Lectin_Induced_Complement_Pathway_pat	NONE
	NONE	BC-Complement_Pathway_pathway	NONE
	BC-Overview_of_telomerase_protein_compon	NONE	BC-How_does_salmonella_hijack_a_cell_pat
	Bile_acid_biosynthesis	NONE	BC-Role_of_PI3K_subunit_p85_in_regulatio
	Glycine_serine_and_threonine_metabolism	NONE	BC-Y_branching_of_actin_filaments_pathwa
	Lysine_degradation	Glycosylphosphatidylinositol(GPI)_anchor	BC-Rho_cell_motility_signaling_pathway_p
	NONE	BC-Signal_Dependent_Regulation_of_Myogen	NONE
	NONE	Pentose_and_glucuronate_interconversions	NONE
	NONE	BC-Ca++__Calmodulin_dependent_Protein_Ki	NONE
	BC-Erythropoietin_mediated_neuroprotecti	BC-Regulation_of_ck1_cdk5_by_type_1_glut	gamma_Hexachlorocyclohexane_degradation
	BC-IL_7_Signal_Transduction_pathway	BC-ADP_Ribosylation_Factor_pathway	Linoleic_acid_metabolism
	BC-Apoptotic_Signaling_in_Response_to_DN	BC-nos1Pathway_pathway	Arachidonic_acid_metabolism
	BC-Activation_of_Csk_by_cAMP_dependent_P	BC-Regulation_of_PGC_1a_pathway	NONE
	BC-T_Cell_Receptor_Signaling_Pathway_pat	NONE	NONE
	GM-Proteasome_Degradation	NONE	NONE
	Toll_like_receptor_signaling_pathway	NONE	BC-Dendritic_cells_in_regulating_TH1_and
	GM-Apoptosis_Mechanisms	BC-MAPKinase_Signaling_Pathway_pathway	BC-IFN_gamma_signaling_pathway_pathway
	Cytokine_cytokine_receptor_interaction	Type_II_diabetes_mellitus	BC-IL_10_Anti_inflammatory_Signaling_Pat
	NONE	GM-TGF_Beta_Signaling_Pathway	BC-IL22_Soluble_Receptor_Signaling_Pathw
	NONE	Adipocytokine_signaling_pathway	NONE
	NONE	Tight_junction	NONE
	BC-IFN_gamma_signaling_pathway_pathway	Focal_adhesion	NONE
	BC-IL_10_Anti_inflammatory_Signaling_Pat	Regulation_of_actin_cytoskeleton	Bile_acid_biosynthesis
	BC-Granzyme_A_mediated_Apoptosis_Pathway	NONE	Glycolysis___Gluconeogenesis
	BC-Neutrophil_and_Its_Surface_Molecules_	NONE	GM-Glycolysis_and_Gluconeogenesis
	BC-IL22_Soluble_Receptor_Signaling_Pathw	NONE	Pyruvate_metabolism
	BC-Adhesion_Molecules_on_Lymphocyte_path	BC-Transcription_factor_CREB_and_its_ext	NONE
	BC-D4_GDI_Signaling_Pathway_pathway	GM-p38_MAPK_Signaling_Pathway_(BioCarta)	NONE
	BC-Monocyte_and_its_Surface_Molecules_pa	BC-Signaling_Pathway_from_G_Protein_Fami	NONE
	BC-Caspase_Cascade_in_Apoptosis_pathway	GM-Integrin_mediated_cell_adhesion	BC-Tumor_Suppressor_Arf_Inhibits_Ribosom
		GM-GPCRs_Class_B_Secretin_like	Phenylalanine_tyrosine_and_tryptophan_bi
		BC-Thrombin_signaling_and_protease_activ	BC-mTOR_Signaling_Pathway_pathway
		BC-Rac_1_cell_motility_signaling_pathway	mTOR_signaling_pathway
		BC-Effects_of_calcineurin_in_Keratinocyt	GM-Translation_Factors
		BC-Role_of_MEF2D_in_T_cell_Apoptosis_pat	NONE
		Inositol_phosphate_metabolism	NONE
		BC-fMLP_induced_chemokine_gene_expressio	NONE
		Hedgehog_signaling_pathway	D_Glutamine_and_D_glutamate_metabolism
		BC-p38_MAPK_Signaling_Pathway_pathway	BC-Catabolic_Pathways_for_Arginine__Hist
		GM-Wnt_Signaling_Pathway	BC-The_reactions_that_feed_amino_groups_
		VEGF_signaling_pathway	BC-Biosynthesis_of_Proline_in_Bacteria_p
		Apoptosis	NONE
		Adherens_junction	NONE
		Axon_guidance	NONE
		Wnt_signaling_pathway	BC-NO2_dependent_IL_12_Pathway_in_NK_cel
		Phosphatidylinositol_signaling_system	BC-IL12_and_Stat4_Dependent_Signaling_Pa
		NONE	BC-Selective_expression_of_chemokine_rec
		NONE	BC-IL_18_Signaling_Pathway_pathway
		NONE	NONE
		Type_I_diabetes_mellitus	NONE
		BC-Neutrophil_and_Its_Surface_Molecules_	NONE
		BC-Adhesion_Molecules_on_Lymphocyte_path	BC-Influence_of_Ras_and_Rho_proteins_on_
		BC-Monocyte_and_its_Surface_Molecules_pa	BC-p53_Signaling_Pathway_pathway
		NONE	BC-Proteasome_Complex_pathway
		NONE	GM-TCA_Cycle
		NONE	GM-Electron_Transport_Chain
		BC-Th1_Th2_Differentiation_pathway	Oxidative_phosphorylation
		BC-NO2_dependent_IL_12_Pathway_in_NK_cel	Prion_disease
		BC-IL12_and_Stat4_Dependent_Signaling_Pa
		BC-Selective_expression_of_chemokine_rec
		BC-IL_18_Signaling_Pathway_pathway
		BC-Dendritic_cells_in_regulating_TH1_and
		NONE
		NONE
		NONE
		BC-Intrinsic_Prothrombin_Activation_Path
		BC-Extrinsic_Prothrombin_Activation_Path
		GM-Blood_Clotting_Cascade

## Sheet: integen
UNQID	UNQID	UNQID	UNQID
BC-Multiple_antiapoptotic_path	BC-Multiple_antiapoptotic_path	BC-CD40L_Signaling_Pathway_pat	BC-CD40L_Signaling_Pathway_pat
BC-The_IGF_1_Receptor_and_Long	BC-The_IGF_1_Receptor_and_Long	BC-Acetylation_and_Deacetylati	BC-Acetylation_and_Deacetylati
BC-Skeletal_muscle_hypertrophy	BC-Skeletal_muscle_hypertrophy	BC-TNFR2_Signaling_Pathway_pat	BC-TNFR2_Signaling_Pathway_pat
BC-Regulation_of_BAD_phosphory	BC-Regulation_of_BAD_phosphory	BC-Chaperones_modulate_interfe	BC-The_4_1BB_dependent_immune_
BC-IGF_1_Signaling_Pathway_pat	BC-IGF_1_Signaling_Pathway_pat	BC-The_4_1BB_dependent_immune_	BC-NF_kB_Signaling_Pathway_pat
BC-Telomeres_Telomerase_Cellul	BC-Telomeres_Telomerase_Cellul	BC-NF_kB_Signaling_Pathway_pat	NONE
NONE	NONE	BC-Toll_Like_Receptor_Pathway_	NONE
NONE	NONE	BC-Signal_transduction_through	NONE
NONE	NONE	NONE	BC-The_Co_Stimulatory_Signal_D
BC-Activation_of_cAMP_dependen	Type_I_diabetes_mellitus	NONE	BC-Granzyme_A_mediated_Apoptos
BC-Regulation_of_Spermatogenes	BC-Bystander_B_Cell_Activation	NONE	BC-Ras_Independent_pathway_in_
BC-cftr_pathway	BC-Antigen_Dependent_B_Cell_Ac	GM-Beta_Oxidation_of_Unsaturat	Antigen_processing_and_present
BC-Phospholipase_C_epsilon_pat	BC-HIV_Induced_T_Cell_Apoptosi	BC-Beta_Oxidation_of_Fatty_Aci	Cell_adhesion_molecules_(CAMs)
BC-ChREBP_regulation_by_carboh	NONE	Caprolactam_degradation	BC-Dendritic_cells_in_regulati
BC-How_Progesterone_Initiates_	NONE	GM-Fatty_Acid_Beta_Oxidation_3	BC-IL22_Soluble_Receptor_Signa
BC-Transcription_factor_CREB_a	NONE	Benzoate_degradation_via_CoA_l	BC-D4_GDI_Signaling_Pathway_pa
NONE	Nicotinate_and_nicotinamide_me	NONE	BC-IL_2_signaling_pathway_path
NONE	BC-Fc_Epsilon_Receptor_I_Signa	NONE	BC-Role_of_Tob_in_T_cell_activ
NONE	B_cell_receptor_signaling_path	NONE	GM-Peptide_GPCRs
GM-Beta_Oxidation_of_Unsaturat	Toll_like_receptor_signaling_p	BC-Cells_and_Molecules_involve	BC-IL_4_signaling_pathway_path
BC-Beta_Oxidation_of_Fatty_Aci	Leukocyte_transendothelial_mig	BC-IFN_gamma_signaling_pathway	NONE
Caprolactam_degradation	Fc_epsilon_RI_signaling_pathwa	BC-Th1_Th2_Differentiation_pat	NONE
GM-Fatty_Acid_Beta_Oxidation_3	T_cell_receptor_signaling_path	BC-Selective_expression_of_che	NONE
Benzoate_degradation_via_CoA_l	Jak_STAT_signaling_pathway	BC-CTL_mediated_immune_respons	BC-Regulation_of_cell_cycle_pr
NONE	Cytokine_cytokine_receptor_int	NONE	BC-AKAP95_role_in_mitosis_and_
NONE	NONE	NONE	BC-cdc25_and_chk1_Regulatory_P
NONE	NONE	NONE	BC-Sonic_Hedgehog_(SHH)_Recept
BC-The_Role_of_Eosinophils_in_	NONE	BC-Regulation_of_cell_cycle_pr	BC-RB_Tumor_Suppressor_Checkpo
BC-T_Cell_Receptor_and_CD3_Com	BC-Activation_of_cAMP_dependen	BC-AKAP95_role_in_mitosis_and_	BC-Activation_of_Src_by_Protei
BC-Dendritic_cells_in_regulati	BC-Regulation_of_Spermatogenes	BC-cdc25_and_chk1_Regulatory_P	BC-Cell_Cycle_G2_M_Checkpoint_
BC-B_Lymphocyte_Cell_Surface_M	BC-cftr_pathway	BC-Sonic_Hedgehog_(SHH)_Recept	GM-DNA_Replication
BC-T_Cytotoxic_Cell_Surface_Mo	BC-Phospholipase_C_epsilon_pat	BC-RB_Tumor_Suppressor_Checkpo	NONE
BC-T_Helper_Cell_Surface_Molec	BC-ChREBP_regulation_by_carboh	BC-Activation_of_Src_by_Protei	NONE
BC-Lck_and_Fyn_tyrosine_kinase	BC-How_Progesterone_Initiates_	BC-Cell_Cycle_G2_M_Checkpoint_	NONE
BC-IL12_and_Stat4_Dependent_Si	BC-Transcription_factor_CREB_a	GM-DNA_Replication	gamma_Hexachlorocyclohexane_de
BC-The_Co_Stimulatory_Signal_D	NONE	BC-Apoptotic_DNA_fragmentation	Linoleic_acid_metabolism
Antigen_processing_and_present	NONE	NONE	Metabolism_of_xenobiotics_by_c
NONE	NONE	NONE	NONE
NONE	BC-CD40L_Signaling_Pathway_pat	NONE	NONE
NONE	BC-Acetylation_and_Deacetylati	BC-The_Co_Stimulatory_Signal_D	NONE
BC-Apoptotic_DNA_fragmentation	BC-TNFR2_Signaling_Pathway_pat	BC-The_Role_of_Eosinophils_in_	BC-Chaperones_modulate_interfe
BC-Regulation_of_cell_cycle_pr	BC-Erythropoietin_mediated_neu	BC-T_Cell_Receptor_and_CD3_Com	B_cell_receptor_signaling_path
BC-AKAP95_role_in_mitosis_and_	BC-Chaperones_modulate_interfe	BC-B_Lymphocyte_Cell_Surface_M	Toll_like_receptor_signaling_p
BC-cdc25_and_chk1_Regulatory_P	BC-The_4_1BB_dependent_immune_	BC-T_Cytotoxic_Cell_Surface_Mo	Leukocyte_transendothelial_mig
BC-Sonic_Hedgehog_(SHH)_Recept	BC-NF_kB_Signaling_Pathway_pat	BC-T_Helper_Cell_Surface_Molec	Fc_epsilon_RI_signaling_pathwa
BC-RB_Tumor_Suppressor_Checkpo	BC-TNF_Stress_Related_Signalin	BC-Lck_and_Fyn_tyrosine_kinase	T_cell_receptor_signaling_path
BC-Activation_of_Src_by_Protei	BC-Toll_Like_Receptor_Pathway_	BC-IL12_and_Stat4_Dependent_Si	Cytokine_cytokine_receptor_int
BC-Cell_Cycle_G2_M_Checkpoint_	NONE	NONE	BC-Eph_Kinases_and_ephrins_sup
GM-DNA_Replication	NONE	NONE	BC-Erythropoietin_mediated_neu
NONE	NONE	NONE	BC-BCR_Signaling_Pathway_pathw
NONE	BC-Granzyme_A_mediated_Apoptos	BC-Erk_and_PI_3_Kinase_Are_Nec	Nicotinate_and_nicotinamide_me
NONE	BC-Ras_Independent_pathway_in_	GM-Signaling_of_Hepatocyte_Gro	Epithelial_cell_signaling_in_H
BC-CD40L_Signaling_Pathway_pat	BC-BCR_Signaling_Pathway_pathw	BC-Signaling_of_Hepatocyte_Gro	NONE
BC-Acetylation_and_Deacetylati	Antigen_processing_and_present	BC-Aspirin_Blocks_Signaling_Pa	NONE
BC-TNFR2_Signaling_Pathway_pat	Natural_killer_cell_mediated_c	NONE	NONE
BC-Chaperones_modulate_interfe	Cell_adhesion_molecules_(CAMs)	NONE	BC-mTOR_Signaling_Pathway_path
BC-The_4_1BB_dependent_immune_	NONE	NONE	BC-TNFR1_Signaling_Pathway_pat
BC-NF_kB_Signaling_Pathway_pat	NONE	B_cell_receptor_signaling_path	GM-G13_Signaling_Pathway
BC-TNF_Stress_Related_Signalin	NONE	Toll_like_receptor_signaling_p	GM-Wnt_Signaling_Pathway
BC-Toll_Like_Receptor_Pathway_	Folate_biosynthesis	Leukocyte_transendothelial_mig	NONE
NONE	Glyoxylate_and_dicarboxylate_m	Fc_epsilon_RI_signaling_pathwa	NONE
NONE	One_carbon_pool_by_folate	T_cell_receptor_signaling_path	NONE
NONE	BC-Cyclins_and_Cell_Cycle_Regu	Jak_STAT_signaling_pathway	Natural_killer_cell_mediated_c
Glycosphingolipid_biosynthesis	GM-Embryonic_Stem_Cell	Cytokine_cytokine_receptor_int	BC-IFN_alpha_signaling_pathway
BC-GATA3_participate_in_activa	Cell_cycle	BC-Eph_Kinases_and_ephrins_sup	BC-IL_17_Signaling_Pathway_pat
Butanoate_metabolism	NONE	NONE	BC-Regulation_of_transcription
Propanoate_metabolism	NONE	NONE	NONE
Valine_leucine_and_isoleucine_	NONE	NONE	NONE
NONE	GM-Beta_Oxidation_of_Unsaturat	BC-Activation_of_cAMP_dependen	NONE
NONE	BC-Beta_Oxidation_of_Fatty_Aci	BC-Regulation_of_Spermatogenes	BC-IFN_gamma_signaling_pathway
NONE	Caprolactam_degradation	BC-cftr_pathway	BC-Neutrophil_and_Its_Surface_
BC-Aspirin_Blocks_Signaling_Pa	GM-Fatty_Acid_Beta_Oxidation_3	BC-Phospholipase_C_epsilon_pat	BC-Adhesion_Molecules_on_Lymph
BC-Integrin_Signaling_Pathway_	Benzoate_degradation_via_CoA_l	BC-ChREBP_regulation_by_carboh	BC-Monocyte_and_its_Surface_Mo
GM-Signaling_of_Hepatocyte_Gro	NONE	BC-How_Progesterone_Initiates_	NONE
BC-Signaling_of_Hepatocyte_Gro	NONE	BC-Transcription_factor_CREB_a	NONE
NONE	NONE	BC-Attenuation_of_GPCR_Signali	NONE
NONE	BC-Regulation_of_cell_cycle_pr	NONE	GM-Apoptosis_Modulation_by_HSP
NONE	BC-AKAP95_role_in_mitosis_and_	NONE	BC-Caspase_Cascade_in_Apoptosi
BC-Stress_Induction_of_HSP_Reg	BC-cdc25_and_chk1_Regulatory_P	NONE	BC-Induction_of_apoptosis_thro
GM-Apoptosis_Modulation_by_HSP	BC-Sonic_Hedgehog_(SHH)_Recept	BC-Erythropoietin_mediated_neu	BC-FAS_signaling_pathway_(_CD9
BC-Caspase_Cascade_in_Apoptosi	BC-RB_Tumor_Suppressor_Checkpo	GM-Apoptosis_Modulation_by_HSP	BC-HIV_I_Nef_negative_effector
BC-Induction_of_apoptosis_thro	BC-Activation_of_Src_by_Protei	BC-Caspase_Cascade_in_Apoptosi	Apoptosis
BC-HIV_I_Nef_negative_effector	BC-Cell_Cycle_G2_M_Checkpoint_	BC-Induction_of_apoptosis_thro	GM-Apoptosis_Mechanisms
GM-Apoptosis_Mechanisms	GM-DNA_Replication	BC-FAS_signaling_pathway_(_CD9	BC-IL_2_Receptor_Beta_Chain_in
NONE	NONE	BC-HIV_I_Nef_negative_effector	NONE
NONE	NONE	Apoptosis	NONE
NONE	NONE	GM-Apoptosis_Mechanisms	NONE
gamma_Hexachlorocyclohexane_de	GM-Apoptosis_Modulation_by_HSP	BC-Stress_Induction_of_HSP_Reg	GM-Beta_Oxidation_of_Unsaturat
Linoleic_acid_metabolism	BC-Caspase_Cascade_in_Apoptosi	BC-Role_of_Mitochondria_in_Apo	BC-Beta_Oxidation_of_Fatty_Aci
Metabolism_of_xenobiotics_by_c	BC-Induction_of_apoptosis_thro	BC-IL_2_Receptor_Beta_Chain_in	Caprolactam_degradation
Fatty_acid_metabolism	BC-FAS_signaling_pathway_(_CD9	NONE	GM-Fatty_Acid_Beta_Oxidation_3
NONE	BC-HIV_I_Nef_negative_effector	NONE	Benzoate_degradation_via_CoA_l
NONE	Apoptosis	NONE	NONE
NONE	GM-Apoptosis_Mechanisms	gamma_Hexachlorocyclohexane_de	NONE
BC-Cadmium_induces_DNA_synthes	NONE	Linoleic_acid_metabolism	NONE
BC-Oxidative_Stress_Induced_Ge	NONE	Metabolism_of_xenobiotics_by_c	BC-Ceramide_Signaling_Pathway_
BC-CXCR4_Signaling_Pathway_pat	NONE	Fatty_acid_metabolism	BC-Inhibition_of_Cellular_Prol
BC-Links_between_Pyk2_and_Map_	BC-Dendritic_cells_in_regulati	NONE	BC-How_does_salmonella_hijack_
NONE	BC-IL22_Soluble_Receptor_Signa	NONE	BC-Y_branching_of_actin_filame
NONE	BC-D4_GDI_Signaling_Pathway_pa	NONE	BC-Role_of_PI3K_subunit_p85_in
NONE	BC-Role_of_Tob_in_T_cell_activ	Glyoxylate_and_dicarboxylate_m	BC-IL_7_Signal_Transduction_pa
BC-IFN_gamma_signaling_pathway	BC-IL_2_signaling_pathway_path	One_carbon_pool_by_folate	NONE
BC-Neutrophil_and_Its_Surface_	BC-The_Co_Stimulatory_Signal_D	BC-Cyclins_and_Cell_Cycle_Regu	NONE
BC-Adhesion_Molecules_on_Lymph	GM-Peptide_GPCRs	GM-Embryonic_Stem_Cell	NONE
BC-Monocyte_and_its_Surface_Mo	NONE	Cell_cycle	BC-Activation_of_cAMP_dependen
NONE	NONE	BC-Cell_Cycle_G1_S_Check_Point	BC-Regulation_of_Spermatogenes
NONE	NONE	NONE	BC-cftr_pathway
NONE	BC-The_Role_of_Eosinophils_in_	NONE	BC-Phospholipase_C_epsilon_pat
BC-IFN_alpha_signaling_pathway	BC-IL_5_Signaling_Pathway_path	NONE	BC-ChREBP_regulation_by_carboh
BC-Granzyme_A_mediated_Apoptos	BC-T_Cell_Receptor_and_CD3_Com	BC-Granzyme_A_mediated_Apoptos	BC-How_Progesterone_Initiates_
BC-IL22_Soluble_Receptor_Signa	BC-NO2_dependent_IL_12_Pathway	BC-Ras_Independent_pathway_in_	BC-Activation_of_Csk_by_cAMP_d
BC-D4_GDI_Signaling_Pathway_pa	BC-B_Lymphocyte_Cell_Surface_M	Antigen_processing_and_present	NONE
BC-IL_17_Signaling_Pathway_pat	BC-T_Cytotoxic_Cell_Surface_Mo	Natural_killer_cell_mediated_c	NONE
BC-Ras_Independent_pathway_in_	BC-T_Helper_Cell_Surface_Molec	Cell_adhesion_molecules_(CAMs)	NONE
BC-BCR_Signaling_Pathway_pathw	BC-Lck_and_Fyn_tyrosine_kinase	BC-Dendritic_cells_in_regulati	Type_I_diabetes_mellitus
Toll_like_receptor_signaling_p	BC-IL12_and_Stat4_Dependent_Si	BC-IL22_Soluble_Receptor_Signa	BC-Bystander_B_Cell_Activation
Natural_killer_cell_mediated_c	NONE	BC-IFN_alpha_signaling_pathway	BC-Antigen_Dependent_B_Cell_Ac
Cell_adhesion_molecules_(CAMs)	NONE	BC-IL_17_Signaling_Pathway_pat	BC-HIV_Induced_T_Cell_Apoptosi
NONE	NONE	BC-Regulation_of_transcription	NONE
NONE	BC-How_does_salmonella_hijack_	NONE	NONE
NONE	BC-IL_7_Signal_Transduction_pa	NONE	NONE
GM-Mitochondrial_LC_Fatty_Acid	BC-Y_branching_of_actin_filame	NONE	BC-The_Role_of_Eosinophils_in_
Galactose_metabolism	BC-Role_of_PI3K_subunit_p85_in	BC-Multiple_antiapoptotic_path	BC-T_Cell_Receptor_and_CD3_Com
GM-p38_MAPK_Signaling_Pathway_	NONE	BC-The_IGF_1_Receptor_and_Long	BC-T_Cytotoxic_Cell_Surface_Mo
BC-p38_MAPK_Signaling_Pathway_	NONE	BC-Skeletal_muscle_hypertrophy	BC-T_Helper_Cell_Surface_Molec
BC-Mechanism_of_Gene_Regulatio	NONE	BC-Regulation_of_BAD_phosphory	BC-Lck_and_Fyn_tyrosine_kinase
VEGF_signaling_pathway	BC-HIV_1_defeats_host_mediated	BC-IGF_1_Signaling_Pathway_pat	BC-IL12_and_Stat4_Dependent_Si
BC-MAPKinase_Signaling_Pathway	BC-Neutrophil_and_Its_Surface_	BC-Telomeres_Telomerase_Cellul	BC-IL_5_Signaling_Pathway_path
NONE	BC-Adhesion_Molecules_on_Lymph	NONE	NONE
NONE	BC-Monocyte_and_its_Surface_Mo	NONE	NONE
NONE	NONE	NONE	NONE
Type_I_diabetes_mellitus	NONE	Type_I_diabetes_mellitus	BC-Attenuation_of_GPCR_Signali
BC-Bystander_B_Cell_Activation	NONE	BC-Bystander_B_Cell_Activation	BC-PKC_catalyzed_phosphorylati
BC-Antigen_Dependent_B_Cell_Ac	GM-Mitochondrial_LC_Fatty_Acid	BC-Antigen_Dependent_B_Cell_Ac	BC-Effects_of_calcineurin_in_K
BC-HIV_Induced_T_Cell_Apoptosi	GM-p38_MAPK_Signaling_Pathway_	BC-HIV_Induced_T_Cell_Apoptosi	BC-Signaling_Pathway_from_G_Pr
BC-CTL_mediated_immune_respons	BC-p38_MAPK_Signaling_Pathway_	NONE	BC-CCR3_signaling_in_Eosinophi
BC-Regulation_of_transcription	VEGF_signaling_pathway	NONE	NONE
NONE	BC-MAPKinase_Signaling_Pathway	NONE	NONE
NONE	NONE	BC-p53_Signaling_Pathway_pathw	NONE
NONE	NONE	BC-Ceramide_Signaling_Pathway_	BC-Multiple_antiapoptotic_path
B_cell_receptor_signaling_path	NONE	BC-Inhibition_of_Cellular_Prol	BC-The_IGF_1_Receptor_and_Long
Fc_epsilon_RI_signaling_pathwa	BC-Role_of_nicotinic_acetylcho	N_Glycan_biosynthesis	BC-Skeletal_muscle_hypertrophy
Apoptosis	BC-PTEN_dependent_cell_cycle_a	BC-Apoptotic_Signaling_in_Resp	BC-Regulation_of_BAD_phosphory
T_cell_receptor_signaling_path	BC-mCalpain_and_friends_in_Cel	NONE	BC-IGF_1_Signaling_Pathway_pat
Jak_STAT_signaling_pathway	BC-Erk_and_PI_3_Kinase_Are_Nec	NONE	BC-Telomeres_Telomerase_Cellul
Cytokine_cytokine_receptor_int	BC-Integrin_Signaling_Pathway_	NONE	NONE
NONE	GM-Signaling_of_Hepatocyte_Gro	Glutathione_metabolism	NONE
NONE	BC-Signaling_of_Hepatocyte_Gro	Hedgehog_signaling_pathway	NONE
NONE	NONE	Wnt_signaling_pathway	BC-Th1_Th2_Differentiation_pat
BC-p53_Signaling_Pathway_pathw	NONE	NONE	BC-Selective_expression_of_che
Androgen_and_estrogen_metaboli	NONE	NONE	BC-CTL_mediated_immune_respons
Sphingolipid_metabolism	Butanoate_metabolism	NONE	BC-B_Lymphocyte_Cell_Surface_M
GM-Electron_Transport_Chain	Propanoate_metabolism	Valine_leucine_and_isoleucine_	NONE
Pyrimidine_metabolism	Valine_leucine_and_isoleucine_	GM-Circadian	NONE
NONE	GM-Circadian	GM-Muscle_fat_and_connective_t	NONE
NONE	GM-Muscle_fat_and_connective_t	Glycosphingolipid_biosynthesis	Glutathione_metabolism
NONE	NONE	BC-Overview_of_telomerase_prot	Hedgehog_signaling_pathway
BC-Rho_Selective_Guanine_Excha	NONE	Sulfur_metabolism	Wnt_signaling_pathway
BC-Sonic_Hedgehog_(Shh)_Pathwa	NONE	BC-GATA3_participate_in_activa	BC-TNF_Stress_Related_Signalin
BC-Regulation_of_ck1_cdk5_by_t	BC-TACI_and_BCMA_stimulation_o	Glutamate_metabolism	BC-Hypoxia_and_p53_in_the_Card
BC-Neuropeptides_VIP_and_PACAP	BC-Protein_Kinase_A_at_the_Cen	NONE	NONE
NONE	BC-Attenuation_of_GPCR_Signali	NONE	NONE
NONE	BC-PKC_catalyzed_phosphorylati	NONE	NONE
NONE	BC-Effects_of_calcineurin_in_K	Butanoate_metabolism	GM-p38_MAPK_Signaling_Pathway_
Glyoxylate_and_dicarboxylate_m	BC-Activation_of_Csk_by_cAMP_d	Propanoate_metabolism	BC-p38_MAPK_Signaling_Pathway_
One_carbon_pool_by_folate	BC-Signaling_Pathway_from_G_Pr	Fatty_acid_biosynthesis	VEGF_signaling_pathway
BC-Cyclins_and_Cell_Cycle_Regu	NONE	Pyruvate_metabolism	BC-MAPKinase_Signaling_Pathway
GM-Embryonic_Stem_Cell	NONE	NONE	NONE
Cell_cycle	NONE	NONE	NONE
NONE	BC-Angiotensin_converting_enzy	NONE	NONE
NONE	BC-Vitamin_C_in_the_Brain_path	BC-BCR_Signaling_Pathway_pathw	GM-Signaling_of_Hepatocyte_Gro
NONE	BC-Acute_Myocardial_Infarction	BC-D4_GDI_Signaling_Pathway_pa	BC-Aspirin_Blocks_Signaling_Pa
BC-Formation_of_Ketone_Bodies_	BC-Intrinsic_Prothrombin_Activ	BC-IL_2_signaling_pathway_path	BC-Role_of_nicotinic_acetylcho
GM-Synthesis_and_Degradation_o	NONE	BC-T_Cell_Receptor_Signaling_P	BC-Integrin_Signaling_Pathway_
Synthesis_and_degradation_of_k	NONE	BC-Bone_Remodelling_pathway	NONE
NONE	NONE	BC-Stat3_Signaling_Pathway_pat	NONE
NONE	BC-Regulation_of_eIF2_pathway	BC-IL_3_signaling_pathway_path	NONE
NONE	GM-Blood_Clotting_Cascade	BC-Pertussis_toxin_insensitive	BC-Cyclin_E_Destruction_Pathwa
	BC-Role_of_PPAR_gamma_Coactiva	NONE	BC-E2F1_Destruction_Pathway_pa
	GM-Biogenic_Amine_Synthesis	NONE	BC-Regulation_of_p27_Phosphory
	NONE	NONE	NONE
	NONE	BC-Cadmium_induces_DNA_synthes	NONE
	NONE	BC-Human_Cytomegalovirus_and_M	NONE
	BC-Trka_Receptor_Signaling_Pat	BC-Oxidative_Stress_Induced_Ge	Valine_leucine_and_isoleucine_
	BC-TPO_Signaling_Pathway_pathw	BC-CXCR4_Signaling_Pathway_pat	Glycosphingolipid_biosynthesis
	BC-Growth_Hormone_Signaling_Pa	NONE	Butanoate_metabolism
	BC-T_Cell_Receptor_Signaling_P	NONE	Propanoate_metabolism
	NONE	NONE	GM-Nuclear_Receptors
	NONE	BC-Downregulated_of_MTA_3_in_E	NONE
	NONE	BC-Pelp1_Modulation_of_Estroge	NONE
	gamma_Hexachlorocyclohexane_de	Nitrogen_metabolism	NONE
	Linoleic_acid_metabolism	NONE	D_Glutamine_and_D_glutamate_me
	Metabolism_of_xenobiotics_by_c	NONE	BC-Catabolic_Pathways_for_Argi
	NONE	NONE	BC-The_reactions_that_feed_ami
	NONE	Urea_cycle_and_metabolism_of_a	NONE
	NONE	BC-Influence_of_Ras_and_Rho_pr	NONE
	BC-Cadmium_induces_DNA_synthes	GM-Eukaryotic_Transcription_In	NONE
	BC-Human_Cytomegalovirus_and_M	Pyrimidine_metabolism	BC-IL_3_signaling_pathway_path
	BC-Role_of_Erk5_in_Neuronal_Su	Oxidative_phosphorylation	BC-Trka_Receptor_Signaling_Pat
	BC-Oxidative_Stress_Induced_Ge	NONE	BC-TPO_Signaling_Pathway_pathw
	BC-Links_between_Pyk2_and_Map_	NONE	BC-Growth_Hormone_Signaling_Pa
	NONE	NONE	NONE
	NONE	D_Glutamine_and_D_glutamate_me	NONE
	NONE	BC-Catabolic_Pathways_for_Argi	NONE
	BC-IFN_alpha_signaling_pathway	BC-The_reactions_that_feed_ami	BC-T_Cell_Receptor_Signaling_P
	BC-Cells_and_Molecules_involve	NONE	BC-Cadmium_induces_DNA_synthes
	BC-IL_17_Signaling_Pathway_pat	NONE	BC-Oxidative_Stress_Induced_Ge
	BC-Regulation_of_transcription	NONE	BC-CXCR4_Signaling_Pathway_pat
	NONE	BC-How_does_salmonella_hijack_	BC-Links_between_Pyk2_and_Map_
	NONE	BC-Y_branching_of_actin_filame	NONE
	NONE	BC-Role_of_PI3K_subunit_p85_in	NONE
	BC-IFN_gamma_signaling_pathway	NONE	NONE
	BC-Th1_Th2_Differentiation_pat	NONE	BC-Cell_Cycle_G1_S_Check_Point
	BC-Selective_expression_of_che	NONE	BC-p53_Signaling_Pathway_pathw
	BC-CTL_mediated_immune_respons	BC-PKC_catalyzed_phosphorylati	BC-Apoptotic_Signaling_in_Resp
		BC-Effects_of_calcineurin_in_K	Pyrimidine_metabolism
		BC-Signaling_Pathway_from_G_Pr	Oxidative_phosphorylation
		BC-Links_between_Pyk2_and_Map_	BC-Tumor_Suppressor_Arf_Inhibi
		NONE	Selenoamino_acid_metabolism
		NONE	Sphingolipid_metabolism
		NONE	Glycine_serine_and_threonine_m
		BC-Trka_Receptor_Signaling_Pat	GM-Electron_Transport_Chain
		BC-TPO_Signaling_Pathway_pathw	NONE
		BC-Growth_Hormone_Signaling_Pa	NONE
		NONE	NONE
		NONE	BC-Downregulated_of_MTA_3_in_E
		NONE	BC-Pelp1_Modulation_of_Estroge
		BC-Regulation_of_hematopoiesis	Nitrogen_metabolism
		BC-Cytokine_Network_pathway	NONE
		GM-Cytokines_and_Inflammatory_	NONE
		BC-Cytokines_and_Inflammatory_	NONE
		NONE	GM-Blood_Clotting_Cascade
		NONE	GM-Biogenic_Amine_Synthesis
		NONE	BC-Fibrinolysis_Pathway_pathwa
		BC-Neutrophil_and_Its_Surface_	Phenylalanine_metabolism
		BC-Adhesion_Molecules_on_Lymph	BC-Neuropeptides_VIP_and_PACAP
		BC-Monocyte_and_its_Surface_Mo	NONE
		NONE	NONE
		NONE	NONE
		NONE	BC-Toll_Like_Receptor_Pathway_
		BC-Cyclin_E_Destruction_Pathwa	GM-Glycogen_Metabolism
		BC-E2F1_Destruction_Pathway_pa	BC-Fc_Epsilon_Receptor_I_Signa
		BC-Regulation_of_p27_Phosphory	BC-METS_affect_on_Macrophage_D
		NONE	BC-Bioactive_Peptide_Induced_S
		NONE	Adipocytokine_signaling_pathwa
		NONE	NONE
		BC-Inactivation_of_Gsk3_by_AKT	NONE
		BC-NFkB_activation_by_Nontypea	NONE
		GM-Glycogen_Metabolism	BC-Angiotensin_converting_enzy
		Type_II_diabetes_mellitus	BC-Vitamin_C_in_the_Brain_path
			BC-Acute_Myocardial_Infarction
			BC-Intrinsic_Prothrombin_Activ
			NONE
			NONE
			NONE
			Huntington's_disease
			GM-MAPK_Cascade
			GM-TGF_Beta_Signaling_Pathway
			BC-NFAT_and_Hypertrophy_of_the
			Long_term_potentiation
			NONE
			NONE
			NONE
			Fatty_acid_metabolism
			BC-Ras_Signaling_Pathway_pathw
			Dentatorubropallidoluysian_atr
			Long_term_depression
			GM-G_Protein_Signaling_Pathway
			GM-Integrin_mediated_cell_adhe
			Axon_guidance
			NONE
			NONE
			NONE
			BC-Stress_Induction_of_HSP_Reg
			BC-Role_of_Mitochondria_in_Apo
			BC-GATA3_participate_in_activa
			Prion_disease
			NONE
			NONE
			NONE
			Glyoxylate_and_dicarboxylate_m
			One_carbon_pool_by_folate
			BC-Cyclins_and_Cell_Cycle_Regu
			GM-Embryonic_Stem_Cell
			Cell_cycle
			Folate_biosynthesis
			NONE
			NONE
			NONE
			BC-Alternative_Complement_Path
			BC-Classical_Complement_Pathwa
			BC-Lectin_Induced_Complement_P
			BC-Complement_Pathway_pathway
